# Supplementary material for: RNA-Seq and Single-Cell RNA-Seq Analyses of Tilapia Head Kidney in Response to Streptococcus agalactiae and Aeromonas hydrophila
Source: Animals (Basel). 2025 Oct 11;15(20):2951. doi: 10.3390/ani15202951 (PMC12560893; doi:10.3390/ani15202951)
Supplement: Supplementary file 1 [file animals-15-02951-s001.zip]

Archive with 3 entries (3 files):
- Figure S1. UAMP of markers.tif
- Table S1. Differential differentiation genes highly correlated with NCC antibacterial response.xlsx
- Table S2. Differential differentiation genes around branch node 2 of Mo.xlsx
