# Supplementary material for: RNA-Seq and Single-Cell RNA-Seq Analyses of Tilapia Head Kidney in Response to Streptococcus agalactiae and Aeromonas hydrophila
Source: Animals (Basel). 2025 Oct 11;15(20):2951. doi: 10.3390/ani15202951 (PMC12560893; doi:10.3390/ani15202951)
Supplement: Supplementary file 1 [file animals-15-02951-s001.zip › Table S1. Differential differentiation genes highly correlated with NCC antibacterial response.xlsx]

## Sheet: Sheet1
GeneID	P_value	FDR	Symbol	Description
ENSONIG00000012975	0	0	tpi1b	XP_003450634.1 taxid=8128 triosephosphate isomerase B [Oreochromis niloticus]
ENSONIG00000006626	8.8062e-282	1.35466e-277	Cirl	XP_025757562.1 taxid=8128 L-rhamnose-binding lectin SML [Oreochromis niloticus]
ENSONIG00000009075	1.54225e-277	1.58163e-273	PFKL	XP_003447401.1 taxid=8128 ATP-dependent 6-phosphofructokinase, liver type isoform X1 [Oreochromis niloticus]
ENSONIG00000018968	6.76157e-225	3.46711e-221	Capg	XP_025761379.1 taxid=8128 macrophage-capping protein isoform X1 [Oreochromis niloticus]
ENSONIG00000001939	4.06667e-210	1.25115e-206	CYP4F3	XP_013120036.1 taxid=8128 docosahexaenoic acid omega-hydroxylase CYP4F3 [Oreochromis niloticus]
ENSONIG00000003148	4.43358e-182	1.04926e-178	actbb	XP_064820739.1 taxid=90313 actin, cytoplasmic 1-like isoform X1 [Oncorhynchus masou masou]
ENSONIG00000009404	2.36218e-172	4.845e-169	ALOX12B	XP_019215513.1 taxid=8128 arachidonate 12-lipoxygenase, 12R-type [Oreochromis niloticus]
ENSONIG00000011464	2.98243e-168	5.73484e-165	Ceacam1	XP_005464014.1 taxid=8128 hemicentin-1 [Oreochromis niloticus]
ENSONIG00000008819	1.85909e-167	3.17761e-164	Pgm1	XP_026201421.1 taxid=64144 phosphoglucomutase-1-like isoform X4 [Anabas testudineus]
ENSONIG00000014262	3.53054e-154	4.93731e-151	LIPG	XP_003451122.1 taxid=8128 endothelial lipase [Oreochromis niloticus]
ENSONIG00000042103	9.08725e-149	1.0753e-145	ENSONIG00000042103	-
ENSONIG00000014067	5.47903e-142	6.02028e-139	ENSONIG00000014067	XP_003443661.1 taxid=8128 thiosulfate:glutathione sulfurtransferase isoform X1 [Oreochromis niloticus]
ENSONIG00000004839	8.23785e-140	8.73951e-137	aldocb	XP_026038209.1 taxid=8154 fructose-bisphosphate aldolase C isoform X1 [Astatotilapia calliptera]
ENSONIG00000015207	6.50951e-134	6.06883e-131	ENSONIG00000015207	XP_005465554.1 taxid=8128 L-amino-acid oxidase [Oreochromis niloticus]
ENSONIG00000005246	4.84199e-132	4.25625e-129	tstd1	XP_039454183.1 taxid=47969 thiosulfate:glutathione sulfurtransferase-like [Oreochromis aureus]
ENSONIG00000000749	5.61123e-125	4.31588e-122	Gyg1	XP_003443054.2 taxid=8128 glycogenin-1 [Oreochromis niloticus]
ENSONIG00000003145	1.54512e-110	8.96927e-108	actba	XP_020366648.1 taxid=259920 actin, cytoplasmic type 5 [Rhincodon typus]
ENSONIG00000015389	3.92285e-109	2.23501e-106	VAMP727	XP_013132988.1 taxid=8128 vesicle-associated membrane protein 8 isoform X1 [Oreochromis niloticus]
ENSONIG00000019382	7.47206e-109	4.1051e-106	GYS1	XP_013132250.1 taxid=8128 glycogen [starch] synthase, muscle [Oreochromis niloticus]
ENSONIG00000013442	2.03375e-107	1.09773e-104	gpd1l	XP_003453233.1 taxid=8128 glycerol-3-phosphate dehydrogenase 1-like protein [Oreochromis niloticus]
ENSONIG00000014481	2.18566e-106	1.10236e-103	AP3S1	XP_003451109.1 taxid=8128 AP-3 complex subunit sigma-1 isoform X1 [Oreochromis niloticus]
ENSONIG00000031982	2.45983e-106	1.22063e-103	S100a10	XP_003452494.1 taxid=8128 protein S100-A10 [Oreochromis niloticus]
ENSONIG00000017964	4.23967e-106	2.07044e-103	SERPINB1	XP_005466057.1 taxid=8128 leukocyte elastase inhibitor isoform X1 [Oreochromis niloticus]
ENSONIG00000030816	2.31798e-105	1.08053e-102	teni.2	XP_005457377.1 taxid=8128 uncharacterized protein LOC102082023 [Oreochromis niloticus]
ENSONIG00000006350	2.16126e-102	9.2352e-100	IMPA1	XP_003439317.1 taxid=8128 inositol monophosphatase 1 isoform X1 [Oreochromis niloticus]
ENSONIG00000037136	1.75839e-99	6.76233e-97	gapdh-2	NP_001266481.1 taxid=8128 glyceraldehyde-3-phosphate dehydrogenase 2 [Oreochromis niloticus]
ENSONIG00000001245	6.12234e-96	2.2694e-93	actr2a	XP_023271504.1 taxid=1841481 actin-related protein 2 isoform X1 [Seriola lalandi dorsalis]
ENSONIG00000037750	3.88805e-95	1.40729e-92	SORD	XP_003442350.1 taxid=8128 sorbitol dehydrogenase [Oreochromis niloticus]
ENSONIG00000009083	1.27097e-94	4.49455e-92	TGM1	XP_003456225.1 taxid=8128 protein-glutamine gamma-glutamyltransferase K [Oreochromis niloticus]
ENSONIG00000003382	1.16485e-92	4.02673e-90	ATP5MC2	XP_003460068.1 taxid=8128 ATP synthase F(0) complex subunit C2, mitochondrial [Oreochromis niloticus]
ENSONIG00000001847	1.3992e-91	4.73054e-89	COPE	XP_030583204.1 taxid=63155 coatomer subunit epsilon [Archocentrus centrarchus]
ENSONIG00000039616	9.71231e-89	3.17882e-86	nccrp1	AWD77140.1 taxid=8128 nonspecific cytotoxic cell receptor protein-1 [Oreochromis niloticus]
ENSONIG00000033263	2.06719e-87	6.42415e-85	RHOG	XP_004556959.1 taxid=106582 rho-related GTP-binding protein RhoG [Maylandia zebra]
ENSONIG00000005654	2.92392e-83	8.73373e-81	Cyba	XP_003442297.1 taxid=8128 cytochrome b-245 light chain [Oreochromis niloticus]
ENSONIG00000016400	2.23295e-82	6.48103e-80	HK2	XP_005472382.1 taxid=8128 hexokinase-2 [Oreochromis niloticus]
ENSONIG00000003465	1.78858e-79	4.74375e-77	Anxa4	XP_003444356.1 taxid=8128 annexin A4 [Oreochromis niloticus]
ENSONIG00000031899	2.78446e-78	7.25989e-76	GPX1	XP_005469602.2 taxid=8128 glutathione peroxidase 1 [Oreochromis niloticus]
ENSONIG00000009858	4.43382e-77	1.11812e-74	Cdc20	XP_003438188.2 taxid=8128 cell division cycle protein 20 homolog [Oreochromis niloticus]
ENSONIG00000038828	1.31056e-75	3.25168e-73	pfn1	XP_003451165.1 taxid=8128 profilin-1 [Oreochromis niloticus]
ENSONIG00000008464	1.82361e-75	4.48841e-73	RBX1	XP_003443168.1 taxid=8128 E3 ubiquitin-protein ligase RBX1 [Oreochromis niloticus]
ENSONIG00000010009	2.77388e-75	6.77311e-73	CFL2	XP_003441066.1 taxid=8128 cofilin-2 [Oreochromis niloticus]
ENSONIG00000020254	2.86016e-74	6.76889e-72	BPI	XP_039467890.1 taxid=47969 bactericidal permeability-increasing protein-like [Oreochromis aureus]
ENSONIG00000036385	9.18324e-74	2.09283e-71	Arhgdia	XP_005468348.1 taxid=8128 rho GDP-dissociation inhibitor 1 isoform X3 [Oreochromis niloticus]
ENSONIG00000008398	1.67356e-73	3.78593e-71	SQOR	XP_003443909.1 taxid=8128 sulfide:quinone oxidoreductase, mitochondrial [Oreochromis niloticus]
ENSONIG00000036077	5.13998e-73	1.14592e-70	Ssr4	XP_003448208.1 taxid=8128 translocon-associated protein subunit delta [Oreochromis niloticus]
ENSONIG00000041777	1.44246e-72	3.1699e-70	COX7B	XP_003451498.1 taxid=8128 cytochrome c oxidase subunit 7B, mitochondrial [Oreochromis niloticus]
ENSONIG00000027100	8.56752e-72	1.84327e-69	YWHAB	XP_003439057.1 taxid=8128 14-3-3 protein beta/alpha [Oreochromis niloticus]
ENSONIG00000042446	1.08361e-71	2.2992e-69	reep5	XP_003439499.1 taxid=8128 receptor expression-enhancing protein 5 [Oreochromis niloticus]
ENSONIG00000009820	1.18881e-71	2.50513e-69	CORO1C	XP_003442446.1 taxid=8128 coronin-1A [Oreochromis niloticus]
ENSONIG00000031524	6.43095e-71	1.31903e-68	ENSONIG00000031524	XP_005462689.1 taxid=8128 tetraspanin-5 [Oreochromis niloticus]
ENSONIG00000002577	1.51037e-70	3.03712e-68	Idh2	XP_022595872.1 taxid=41447 isocitrate dehydrogenase [NADP], mitochondrial-like isoform X2 [Seriola dumerili]
ENSONIG00000012861	9.95617e-69	1.92649e-66	msna	XP_003456217.1 taxid=8128 moesin isoform X1 [Oreochromis niloticus]
ENSONIG00000017337	1.30032e-66	2.48481e-64	Pgk1	XP_003451499.1 taxid=8128 phosphoglycerate kinase 1 [Oreochromis niloticus]
ENSONIG00000031058	2.96457e-66	5.63012e-64	ndufa4	XP_003458793.1 taxid=8128 cytochrome c oxidase subunit NDUFA4 [Oreochromis niloticus]
ENSONIG00000018741	5.37987e-66	1.00925e-63	COX7A2	XP_003446674.1 taxid=8128 cytochrome c oxidase subunit 7A2, mitochondrial [Oreochromis niloticus]
ENSONIG00000040940	1.66836e-65	3.09209e-63	ENSONIG00000040940	XP_025759256.1 taxid=8128 low affinity immunoglobulin gamma Fc region receptor II-like isoform X1 [Oreochromis niloticus]
ENSONIG00000019789	2.17508e-65	4.0071e-63	PGP	XP_003438766.1 taxid=8128 glycerol-3-phosphate phosphatase [Oreochromis niloticus]
ENSONIG00000040254	9.65823e-65	1.76872e-62	ENSONIG00000040254	XP_003452856.1 taxid=8128 cell death-inducing p53-target protein 1 [Oreochromis niloticus]
ENSONIG00000005955	1.10153e-63	1.98185e-61	APCS	XP_003450925.2 taxid=8128 mucosal pentraxin [Oreochromis niloticus]
ENSONIG00000003785	1.13369e-63	2.02786e-61	arpc3-a	XP_006788817.1 taxid=32507 actin-related protein 2/3 complex subunit 3 [Neolamprologus brichardi]
ENSONIG00000030499	5.17229e-63	9.09318e-61	SPCS1	XP_063330470.1 taxid=158779 signal peptidase complex subunit 1 [Pelmatolapia mariae]
ENSONIG00000010999	2.26195e-61	3.84481e-59	mical2b	XP_005449409.1 taxid=8128 protein-methionine sulfoxide oxidase mical2b isoform X1 [Oreochromis niloticus]
ENSONIG00000012406	9.85384e-61	1.63872e-58	vps29	TMS21482.1 taxid=215358 Vacuolar protein sorting-associated protein 29 [Larimichthys crocea]
ENSONIG00000005034	2.08347e-60	3.44624e-58	CLEC7A	XP_019206288.1 taxid=8128 CD209 antigen-like protein E [Oreochromis niloticus]
ENSONIG00000000991	2.34509e-60	3.85823e-58	PRPS2	KAI3365993.1 taxid=214431 hypothetical protein L3Q82_009826 [Scortum barcoo]
ENSONIG00000004055	3.05683e-60	4.97601e-58	prxl2b	XP_003459623.1 taxid=8128 prostamide/prostaglandin F synthase [Oreochromis niloticus]
ENSONIG00000013921	1.32275e-59	2.14189e-57	Iscu	XP_003453898.1 taxid=8128 uncharacterized protein LOC100705178 [Oreochromis niloticus]
ENSONIG00000042482	1.6832e-59	2.71127e-57	CD63	XP_003438954.1 taxid=8128 CD63 antigen [Oreochromis niloticus]
ENSONIG00000013509	1.08755e-58	1.72472e-56	BRMS1L	XP_005468126.1 taxid=8128 breast cancer metastasis-suppressor 1 homolog [Oreochromis niloticus]
ENSONIG00000008121	1.01612e-57	1.57889e-55	Psme1	XP_003459537.1 taxid=8128 proteasome activator complex subunit 1 [Oreochromis niloticus]
ENSONIG00000031535	2.27676e-56	3.38181e-54	PGAM1	XP_003455876.1 taxid=8128 phosphoglycerate mutase 1 [Oreochromis niloticus]
ENSONIG00000012103	3.67167e-55	5.22975e-53	MYL6	XP_005914837.1 taxid=8153 myosin light polypeptide 6 isoform X1 [Haplochromis burtoni]
ENSONIG00000010404	8.7246e-54	1.20368e-51	ap2m1a	XP_054595205.1 taxid=105023 AP-2 complex subunit mu-A [Nothobranchius furzeri]
ENSONIG00000010709	2.60885e-53	3.5515e-51	AKR1B1	XP_003439576.1 taxid=8128 aldose reductase [Oreochromis niloticus]
ENSONIG00000016060	1.474e-52	1.96316e-50	GHITM	XP_003441837.1 taxid=8128 growth hormone-inducible transmembrane protein [Oreochromis niloticus]
ENSONIG00000019851	4.82959e-52	6.37714e-50	UQCRC2	XP_003438780.1 taxid=8128 cytochrome b-c1 complex subunit 2, mitochondrial isoform X2 [Oreochromis niloticus]
ENSONIG00000000357	3.22841e-51	4.15587e-49	Ncf1	XP_019219177.1 taxid=8128 neutrophil cytosol factor 1 [Oreochromis niloticus]
ENSONIG00000020025	1.24446e-50	1.58211e-48	ATP6V0C	XP_003438506.1 taxid=8128 V-type proton ATPase 16 kDa proteolipid subunit [Oreochromis niloticus]
ENSONIG00000002418	3.86235e-50	4.83045e-48	ENO1	XP_003444858.1 taxid=8128 enolase isoform X1 [Oreochromis niloticus]
ENSONIG00000016115	5.18311e-50	6.45601e-48	pald1	XP_005471433.1 taxid=8128 paladin isoform X1 [Oreochromis niloticus]
ENSONIG00000001168	6.6831e-50	8.29082e-48	CALM1	XP_035669437.1 taxid=7739 calmodulin-alpha isoform X6 [Branchiostoma floridae]
ENSONIG00000005040	3.78092e-49	4.57967e-47	Jakmip3	XP_013126462.1 taxid=8128 janus kinase and microtubule-interacting protein 1 isoform X2 [Oreochromis niloticus]
ENSONIG00000033755	7.32269e-48	8.50151e-46	H4-I	XP_064276023.1 taxid=48849 LOW QUALITY PROTEIN: histone H3-like centromeric protein A [Passer domesticus]
ENSONIG00000019934	1.10063e-47	1.26351e-45	COX6B1	XP_003438805.1 taxid=8128 cytochrome c oxidase subunit 6B1 [Oreochromis niloticus]
ENSONIG00000036583	3.72715e-47	4.21579e-45	ENSONIG00000036583	XP_005459154.2 taxid=8128 C-type lectin domain family 4 member E [Oreochromis niloticus]
ENSONIG00000016477	7.8102e-47	8.70611e-45	FCGBP	XP_026011625.1 taxid=8154 IgGFc-binding protein-like [Astatotilapia calliptera]
ENSONIG00000008957	1.79285e-46	1.97702e-44	PGM2	XP_003452257.1 taxid=8128 phosphoglucomutase-2 isoform X1 [Oreochromis niloticus]
ENSONIG00000006547	3.85337e-46	4.18915e-44	ddost	XP_003455360.1 taxid=8128 dolichyl-diphosphooligosaccharide--protein glycosyltransferase 48 kDa subunit [Oreochromis niloticus]
ENSONIG00000000955	5.77357e-46	6.18918e-44	Crip2	XP_003443078.1 taxid=8128 cysteine-rich protein 2 [Oreochromis niloticus]
ENSONIG00000039230	5.89533e-46	6.29777e-44	cmpk	XP_003437843.1 taxid=8128 UMP-CMP kinase [Oreochromis niloticus]
ENSONIG00000037048	2.2992e-45	2.38977e-43	Glrx	XP_003442748.1 taxid=8128 glutaredoxin-1 [Oreochromis niloticus]
ENSONIG00000002153	1.15669e-44	1.16678e-42	Galnt12	XP_003444168.1 taxid=8128 polypeptide N-acetylgalactosaminyltransferase 12 [Oreochromis niloticus]
ENSONIG00000013124	1.17339e-44	1.17975e-42	GMFG	XP_005474780.1 taxid=8128 glia maturation factor gamma [Oreochromis niloticus]
ENSONIG00000003717	4.3226e-44	4.28997e-42	NDUFA8	CAJ1070916.1 taxid=13765 NADH dehydrogenase 1 alpha subcomplex subunit 8 [Nibea albiflora] [Xyrichtys novacula]
ENSONIG00000035999	1.06129e-43	1.04318e-41	h2ax	XP_027138615.1 taxid=215358 histone H2A-like [Larimichthys crocea]
ENSONIG00000000936	2.09664e-43	2.04779e-41	Mrc2	XP_005468934.1 taxid=8128 C-type mannose receptor 2 isoform X1 [Oreochromis niloticus]
ENSONIG00000020048	5.63625e-43	5.43589e-41	PSMB8	XP_003458049.1 taxid=8128 proteasome subunit beta type-8 [Oreochromis niloticus]
ENSONIG00000002369	1.197e-42	1.12966e-40	NMNAT1	XP_003444849.1 taxid=8128 nicotinamide/nicotinic acid mononucleotide adenylyltransferase 1 [Oreochromis niloticus]
ENSONIG00000002384	1.53248e-42	1.43307e-40	Gsr	XP_013126763.1 taxid=8128 glutathione reductase, mitochondrial isoform X1 [Oreochromis niloticus]
ENSONIG00000010845	7.06546e-42	6.54746e-40	GRN	NP_001266629.1 taxid=8128 progranulin precursor [Oreochromis niloticus]
ENSONIG00000017278	1.41219e-40	1.25209e-38	SAR1B	XP_003451489.1 taxid=8128 GTP-binding protein SAR1b [Oreochromis niloticus]
ENSONIG00000032172	2.60325e-40	2.29489e-38	LTB4R	XP_025754441.1 taxid=8128 leukotriene B4 receptor 1-like [Oreochromis niloticus]
ENSONIG00000001535	2.87455e-40	2.51962e-38	S100P	XP_013121533.1 taxid=8128 protein S100-P [Oreochromis niloticus]
ENSONIG00000032171	3.1572e-40	2.7595e-38	SPCS3	XP_003456599.1 taxid=8128 signal peptidase complex subunit 3 [Oreochromis niloticus]
ENSONIG00000032247	5.12942e-40	4.4205e-38	CDC42	XP_003452737.1 taxid=8128 cell division control protein 42 homolog [Oreochromis niloticus]
ENSONIG00000006377	7.06872e-40	6.05784e-38	ca1	XP_003439323.1 taxid=8128 carbonic anhydrase 1 [Oreochromis niloticus]
ENSONIG00000004902	4.09429e-39	3.46057e-37	Ncf2	XP_005461463.1 taxid=8128 neutrophil cytosol factor 2 [Oreochromis niloticus]
ENSONIG00000037274	3.53297e-38	2.96173e-36	CSTA	XP_019211978.1 taxid=8128 cystatin-B isoform X1 [Oreochromis niloticus]
ENSONIG00000012832	3.66807e-38	3.06663e-36	SLC2A1	XP_003450672.1 taxid=8128 solute carrier family 2, facilitated glucose transporter member 1 [Oreochromis niloticus]
ENSONIG00000030333	2.68525e-37	2.16836e-35	AP2S1	NP_001288007.1 taxid=9606 AP-2 complex subunit sigma isoform 4 [Homo sapiens]
ENSONIG00000019575	4.75197e-37	3.79738e-35	CDKN3	XP_003445500.1 taxid=8128 cyclin-dependent kinase inhibitor 3 [Oreochromis niloticus]
ENSONIG00000038714	5.13594e-37	4.09358e-35	timm8a	XP_003457647.1 taxid=8128 mitochondrial import inner membrane translocase subunit Tim8 B [Oreochromis niloticus]
ENSONIG00000029189	6.07465e-37	4.81682e-35	Myl9	XP_003439283.1 taxid=8128 myosin regulatory light chain 2, smooth muscle minor isoform [Oreochromis niloticus]
ENSONIG00000011530	7.99619e-37	6.30797e-35	PHETA1	XP_003458788.1 taxid=8128 sesquipedalian-1 [Oreochromis niloticus]
ENSONIG00000028548	1.00142e-36	7.85962e-35	arpc5-c	XP_005465021.1 taxid=8128 actin-related protein 2/3 complex subunit 5 [Oreochromis niloticus]
ENSONIG00000000534	1.00475e-36	7.86572e-35	PYGL	XP_003442910.1 taxid=8128 glycogen phosphorylase, liver form [Oreochromis niloticus]
ENSONIG00000035263	3.82172e-35	2.81289e-33	PRDX6	XP_003439943.1 taxid=8128 peroxiredoxin-6 [Oreochromis niloticus]
ENSONIG00000033742	3.2665e-34	2.3156e-32	Arl6ip1	XP_003442619.1 taxid=8128 ADP-ribosylation factor-like protein 6-interacting protein 1 [Oreochromis niloticus]
ENSONIG00000001768	7.84888e-34	5.48815e-32	PRDX5	XP_003450524.1 taxid=8128 peroxiredoxin-5, mitochondrial [Oreochromis niloticus]
ENSONIG00000013981	2.64017e-33	1.7931e-31	CYRIB	XP_003459608.1 taxid=8128 protein FAM49B [Oreochromis niloticus]
ENSONIG00000001039	1.12816e-32	7.51275e-31	cyp3a40	XP_003438260.4 taxid=8128 cytochrome P450 3A40 isoform X1 [Oreochromis niloticus]
ENSONIG00000003901	1.49477e-32	9.91125e-31	CAPZA2	XP_003449253.1 taxid=8128 F-actin-capping protein subunit alpha-2 [Oreochromis niloticus]
ENSONIG00000009230	2.33423e-32	1.5411e-30	ATP6V1H	XP_003438111.1 taxid=8128 V-type proton ATPase subunit H isoform X1 [Oreochromis niloticus]
ENSONIG00000005887	2.57851e-32	1.6951e-30	Nt5c1a	XP_003446329.1 taxid=8128 cytosolic 5'-nucleotidase 1A [Oreochromis niloticus]
ENSONIG00000029398	1.36395e-31	8.72415e-30	CDC42	XP_003450629.1 taxid=8128 cell division control protein 42 homolog [Oreochromis niloticus]
ENSONIG00000006629	1.92856e-31	1.21836e-29	Casp9	XP_025757561.1 taxid=8128 caspase-9 [Oreochromis niloticus]
ENSONIG00000020370	7.01598e-31	4.3695e-29	WDR1	XP_003442742.1 taxid=8128 WD repeat-containing protein 1 [Oreochromis niloticus]
ENSONIG00000012366	1.25068e-30	7.64977e-29	Arhgef3	XP_005478054.1 taxid=8128 rho guanine nucleotide exchange factor 3 isoform X1 [Oreochromis niloticus]
ENSONIG00000011384	1.98371e-30	1.20615e-28	Mctp1	XP_039470804.1 taxid=47969 multiple C2 and transmembrane domain-containing protein 1 isoform X1 [Oreochromis aureus]
ENSONIG00000011155	2.31599e-30	1.39987e-28	rnf181	XP_003445615.1 taxid=8128 E3 ubiquitin-protein ligase RNF181 [Oreochromis niloticus]
ENSONIG00000040544	3.94279e-30	2.36921e-28	SEC61B	KAF3839793.1 taxid=36200 hypothetical protein F7725_018510 [Dissostichus mawsoni]
ENSONIG00000008343	4.34161e-30	2.60378e-28	il1b	XP_031587194.2 taxid=47969 interleukin-1 beta-like [Oreochromis aureus]
ENSONIG00000018925	7.1781e-30	4.28818e-28	CAPZB	XP_039468427.1 taxid=47969 F-actin-capping protein subunit beta isoform X1 [Oreochromis aureus]
ENSONIG00000012594	7.40032e-30	4.41237e-28	COX5B	XP_019216994.1 taxid=8128 cytochrome c oxidase subunit 5B, mitochondrial [Oreochromis niloticus]
ENSONIG00000000416	1.3101e-29	7.73641e-28	PDHB	XP_003447706.1 taxid=8128 pyruvate dehydrogenase E1 component subunit beta, mitochondrial [Oreochromis niloticus]
ENSONIG00000028217	1.32891e-29	7.83243e-28	TMEM167A	XP_044052332.1 taxid=119488 protein kish-A [Siniperca chuatsi]
ENSONIG00000009182	3.98833e-29	2.29355e-27	Mrc1	XP_005476623.2 taxid=8128 macrophage mannose receptor 1 [Oreochromis niloticus]
ENSONIG00000002281	1.29877e-28	7.19965e-27	RAB11A	XP_003451264.1 taxid=8128 ras-related protein Rab-11A [Oreochromis niloticus]
ENSONIG00000013451	1.92697e-28	1.06628e-26	actr3	XP_003453234.1 taxid=8128 actin-related protein 3 [Oreochromis niloticus]
ENSONIG00000014391	2.84718e-28	1.56983e-26	Tspo	WLG65260.1 taxid=8128 translocator protein [Oreochromis niloticus]
ENSONIG00000015881	9.61238e-28	5.19744e-26	mmp13	XP_013129643.2 taxid=8128 collagenase 3 [Oreochromis niloticus]
ENSONIG00000029007	2.46223e-27	1.30834e-25	PPIL3	XP_003454228.1 taxid=8128 peptidyl-prolyl cis-trans isomerase-like 3 [Oreochromis niloticus]
ENSONIG00000012841	3.23726e-27	1.70252e-25	ccnb1	XP_003440132.1 taxid=8128 G2/mitotic-specific cyclin-B1 [Oreochromis niloticus]
ENSONIG00000014848	6.61565e-27	3.39795e-25	Medag	XP_003460631.3 taxid=8128 mesenteric estrogen-dependent adipogenesis protein [Oreochromis niloticus]
ENSONIG00000012417	9.90165e-27	5.06037e-25	tck1	XP_003447836.1 taxid=8128 creatine kinase B-type isoform X1 [Oreochromis niloticus]
ENSONIG00000003780	2.02222e-26	1.01993e-24	lxn	XP_005459416.1 taxid=8128 latexin isoform X1 [Oreochromis niloticus]
ENSONIG00000015932	6.20496e-26	3.04468e-24	SSR2	XP_003459854.1 taxid=8128 translocon-associated protein subunit beta [Oreochromis niloticus]
ENSONIG00000028276	9.90745e-26	4.83829e-24	TRAPPC1	XP_063324735.1 taxid=158779 trafficking protein particle complex subunit 1-like [Pelmatolapia mariae]
ENSONIG00000011707	1.28645e-25	6.24273e-24	NAPEPLD	XP_005451721.1 taxid=8128 N-acyl-phosphatidylethanolamine-hydrolyzing phospholipase D isoform X2 [Oreochromis niloticus]
ENSONIG00000037349	1.3478e-25	6.50965e-24	ENSONIG00000037349	XP_026019027.1 taxid=8154 Fc receptor-like protein 5 [Astatotilapia calliptera]
ENSONIG00000002542	2.9813e-25	1.41986e-23	Ndufa1	XP_003445246.1 taxid=8128 NADH dehydrogenase [ubiquinone] 1 alpha subcomplex subunit 1 [Oreochromis niloticus]
ENSONIG00000005835	3.70104e-25	1.75991e-23	myd88	NP_001298251.1 taxid=8128 myeloid differentiation primary response protein MyD88 [Oreochromis niloticus]
ENSONIG00000042093	4.05388e-25	1.92175e-23	tmsb	XP_026000960.1 taxid=8154 thymosin beta-12 [Astatotilapia calliptera]
ENSONIG00000037020	2.26147e-24	1.02924e-22	ier3ip1	XP_003448639.1 taxid=8128 immediate early response 3-interacting protein 1 [Oreochromis niloticus]
ENSONIG00000040622	5.07551e-24	2.27297e-22	GNG5	XP_003452624.1 taxid=8128 guanine nucleotide-binding protein G(I)/G(S)/G(O) subunit gamma-5 [Oreochromis niloticus]
ENSONIG00000010746	1.28101e-23	5.60621e-22	ANXA1	XP_003445574.1 taxid=8128 annexin A1 [Oreochromis niloticus]
ENSONIG00000009335	2.13337e-23	9.25745e-22	ssx2ip	XP_005476525.1 taxid=8128 afadin- and alpha-actinin-binding protein isoform X1 [Oreochromis niloticus]
ENSONIG00000006301	2.48352e-23	1.06865e-21	flad1	XP_003450933.1 taxid=8128 FAD synthase isoform X1 [Oreochromis niloticus]
ENSONIG00000003008	3.33334e-23	1.42634e-21	GRINA	XP_031602068.1 taxid=47969 glutamate receptor, ionotropic, N-methyl D-aspartate-associated protein 1b (glutamate binding) [Oreochromis aureus]
ENSONIG00000010410	4.2146e-23	1.79593e-21	RBP2	XP_013124232.1 taxid=8128 uncharacterized protein LOC100691765 [Oreochromis niloticus]
ENSONIG00000003154	4.76582e-23	2.02242e-21	UBE2V1	XP_003446529.1 taxid=8128 ubiquitin-conjugating enzyme E2 variant 1 isoform X1 [Oreochromis niloticus]
ENSONIG00000000354	4.81295e-23	2.0396e-21	PLEK	XP_003438312.1 taxid=8128 pleckstrin [Oreochromis niloticus]
ENSONIG00000000932	5.07349e-23	2.14411e-21	arpc2-a	KAG7236539.1 taxid=181461 hypothetical protein INR49_000802 [Caranx melampygus]
ENSONIG00000013539	8.43034e-23	3.54327e-21	ARL2	XP_003452467.1 taxid=8128 ADP-ribosylation factor-like protein 2 [Oreochromis niloticus]
ENSONIG00000021375	2.31557e-22	9.57538e-21	KCNJ1	XP_005474658.1 taxid=8128 ATP-sensitive inward rectifier potassium channel 1 [Oreochromis niloticus]
ENSONIG00000003011	4.11866e-22	1.68056e-20	Sult2b1	XP_003445797.1 taxid=8128 sulfotransferase family cytosolic 2B member 1 [Oreochromis niloticus]
ENSONIG00000016914	4.24302e-22	1.72902e-20	CDC42	TKS71067.1 taxid=240159 Cell division control protein 42 -like protein [Collichthys lucidus]
ENSONIG00000041289	5.10092e-22	2.07038e-20	tmco1	XP_003444348.1 taxid=8128 calcium load-activated calcium channel [Oreochromis niloticus]
ENSONIG00000033269	6.50891e-22	2.63491e-20	gatc	XP_005473383.1 taxid=8128 glutamyl-tRNA(Gln) amidotransferase subunit C, mitochondrial isoform X1 [Oreochromis niloticus]
ENSONIG00000019686	1.20158e-21	4.76389e-20	KCTD17	XP_031604736.1 taxid=47969 BTB/POZ domain-containing protein KCTD5 isoform X3 [Oreochromis aureus]
ENSONIG00000014566	3.61623e-21	1.4101e-19	SUCLG1	XP_003454252.1 taxid=8128 succinate--CoA ligase [ADP/GDP-forming] subunit alpha, mitochondrial [Oreochromis niloticus]
ENSONIG00000032840	5.86472e-21	2.26391e-19	calm	KAH8254305.1 taxid=46829 hypothetical protein KR032_009442, partial [Drosophila birchii]
ENSONIG00000015590	1.32447e-20	5.04315e-19	selenoj	XP_005476007.2 taxid=8128 crystallin J1A [Oreochromis niloticus]
ENSONIG00000017311	1.83753e-20	6.93661e-19	Hpgd	XP_003451465.1 taxid=8128 15-hydroxyprostaglandin dehydrogenase [NAD(+)] [Oreochromis niloticus]
ENSONIG00000006758	3.00558e-20	1.11813e-18	LMO7	CAB1448787.1 taxid=8262 unnamed protein product [Pleuronectes platessa]
ENSONIG00000017815	3.53997e-20	1.31535e-18	Tnfsf13b	XP_005467964.1 taxid=8128 tumor necrosis factor ligand superfamily member 13B isoform X1 [Oreochromis niloticus]
ENSONIG00000007884	3.80135e-20	1.40568e-18	actr3	XP_003451958.1 taxid=8128 actin-related protein 3 [Oreochromis niloticus]
ENSONIG00000011768	5.09233e-20	1.8763e-18	srp54	XP_004569947.1 taxid=106582 signal recognition particle 54 kDa protein [Maylandia zebra]
ENSONIG00000012950	7.53055e-20	2.77135e-18	PTPN6	XP_019219975.1 taxid=8128 tyrosine-protein phosphatase non-receptor type 6 isoform X1 [Oreochromis niloticus]
ENSONIG00000013558	8.40167e-20	3.08678e-18	tpmt	XP_019206355.1 taxid=8128 probable thiopurine S-methyltransferase isoform X1 [Oreochromis niloticus]
ENSONIG00000041587	9.22953e-20	3.3764e-18	gltp	XP_003453907.1 taxid=8128 glycolipid transfer protein [Oreochromis niloticus]
ENSONIG00000036008	1.75332e-19	6.33129e-18	smdt1	XP_003447924.1 taxid=8128 essential MCU regulator, mitochondrial [Oreochromis niloticus]
ENSONIG00000003312	1.99715e-19	7.16134e-18	P4hb	XP_003448052.1 taxid=8128 protein disulfide-isomerase [Oreochromis niloticus]
ENSONIG00000000518	2.57222e-19	9.20196e-18	Tmed4	XP_003457903.1 taxid=8128 transmembrane emp24 domain-containing protein 4 isoform X1 [Oreochromis niloticus]
ENSONIG00000016164	3.81192e-19	1.34802e-17	lcp1	XP_003449546.1 taxid=8128 plastin-2 [Oreochromis niloticus]
ENSONIG00000037657	6.22939e-19	2.18284e-17	smdt1	XP_003443245.3 taxid=8128 essential MCU regulator, mitochondrial [Oreochromis niloticus]
ENSONIG00000001155	7.84639e-19	2.72771e-17	isyna1-a	XP_003442861.1 taxid=8128 inositol-3-phosphate synthase 1 [Oreochromis niloticus]
ENSONIG00000016998	8.07962e-19	2.80245e-17	PSAT1	XP_003455353.2 taxid=8128 phosphoserine aminotransferase [Oreochromis niloticus]
ENSONIG00000035602	1.19753e-18	4.10279e-17	Pecr	XP_019203564.1 taxid=8128 peroxisomal trans-2-enoyl-CoA reductase [Oreochromis niloticus]
ENSONIG00000000644	1.48528e-18	5.06608e-17	PGM3	XP_003440667.1 taxid=8128 phosphoacetylglucosamine mutase [Oreochromis niloticus]
ENSONIG00000037283	2.71235e-18	9.14001e-17	BDMD1	XP_005478806.1 taxid=8128 duodenase-1 isoform X1 [Oreochromis niloticus]
ENSONIG00000002528	2.74261e-18	9.23185e-17	SEPTIN6	XP_019220085.1 taxid=8128 septin-6 isoform X5 [Oreochromis niloticus]
ENSONIG00000029754	2.7922e-18	9.3885e-17	Cxcl2	XP_019214958.1 taxid=8128 interleukin-8 isoform X1 [Oreochromis niloticus]
ENSONIG00000002100	2.83228e-18	9.50251e-17	RER1	XP_003444833.1 taxid=8128 protein RER1 isoform X1 [Oreochromis niloticus]
ENSONIG00000020582	5.1866e-18	1.72509e-16	RHOG	XP_003445940.1 taxid=8128 rho-related GTP-binding protein RhoG [Oreochromis niloticus]
ENSONIG00000008066	5.87223e-18	1.94892e-16	PMPCB	XP_003458723.1 taxid=8128 mitochondrial-processing peptidase subunit beta [Oreochromis niloticus]
ENSONIG00000038287	2.46588e-17	7.97743e-16	brk1	KAF3856223.1 taxid=36200 hypothetical protein F7725_016946 [Dissostichus mawsoni]
ENSONIG00000034765	3.50563e-17	1.12583e-15	ELOC	XP_053715870.1 taxid=270530 elongin-C [Synchiropus splendidus]
ENSONIG00000014546	3.65836e-17	1.17243e-15	ldha	XP_003440440.1 taxid=8128 L-lactate dehydrogenase A chain [Oreochromis niloticus]
ENSONIG00000012790	3.7615e-17	1.20423e-15	flot2a	KAI9514052.1 taxid=100907 Flotillin-2a [Dissostichus eleginoides]
ENSONIG00000040771	5.48266e-17	1.73717e-15	jagn1b	XP_003446602.1 taxid=8128 protein jagunal homolog 1 [Oreochromis niloticus]
ENSONIG00000015101	5.62269e-17	1.77971e-15	RSU1	XP_003455788.1 taxid=8128 ras suppressor protein 1 [Oreochromis niloticus]
ENSONIG00000006611	6.5652e-17	2.0674e-15	PSME2	XP_003439355.1 taxid=8128 proteasome activator complex subunit 2 [Oreochromis niloticus]
ENSONIG00000018757	7.39008e-17	2.32478e-15	Nt5e	XP_003446719.1 taxid=8128 5'-nucleotidase [Oreochromis niloticus]
ENSONIG00000036438	7.81578e-17	2.45117e-15	ENSONIG00000036438	-
ENSONIG00000032793	1.37897e-16	4.28539e-15	PELI2	KAK1795993.1 taxid=2609070 hypothetical protein P4O66_009092, partial [Electrophorus voltai]
ENSONIG00000035437	2.0883e-16	6.42485e-15	RNF185	XP_003453897.1 taxid=8128 E3 ubiquitin-protein ligase RNF185 isoform X2 [Oreochromis niloticus]
ENSONIG00000005997	2.43846e-16	7.48718e-15	BTBD10	XP_019214002.1 taxid=8128 BTB/POZ domain-containing protein 10 isoform X2 [Oreochromis niloticus]
ENSONIG00000012775	2.46814e-16	7.56321e-15	ube2s	XP_031600226.1 taxid=47969 ubiquitin-conjugating enzyme E2 S [Oreochromis aureus]
ENSONIG00000043059	8.68442e-16	2.57652e-14	ENSONIG00000043059	XP_013130037.1 taxid=8128 cornifelin homolog [Oreochromis niloticus]
ENSONIG00000006873	1.08097e-15	3.19167e-14	YWHAZ	XP_003452138.1 taxid=8128 14-3-3 protein zeta/delta [Oreochromis niloticus]
ENSONIG00000017317	1.29813e-15	3.82184e-14	ywhaba	XP_003447699.1 taxid=8128 14-3-3 protein beta/alpha-A [Oreochromis niloticus]
ENSONIG00000032702	1.33983e-15	3.94085e-14	DYNLT3	XP_003454731.1 taxid=8128 dynein light chain Tctex-type 1 [Oreochromis niloticus]
ENSONIG00000040478	1.46802e-15	4.30964e-14	rhoac	XP_003448255.2 taxid=8128 rho-related GTP-binding protein RhoA-C [Oreochromis niloticus]
ENSONIG00000034264	1.55237e-15	4.54426e-14	ufm1	RVE63944.1 taxid=123683 hypothetical protein OJAV_G00141280 [Oryzias javanicus]
ENSONIG00000002128	1.60467e-15	4.69289e-14	IFI44	XP_005457762.1 taxid=8128 interferon-induced protein 44-like [Oreochromis niloticus]
ENSONIG00000028024	1.70153e-15	4.96672e-14	ATP6V0E1	XP_003445891.1 taxid=8128 V-type proton ATPase subunit e 1 [Oreochromis niloticus]
ENSONIG00000020112	2.05413e-15	5.97227e-14	hif1a	XP_005477095.1 taxid=8128 hypoxia-inducible factor 1-alpha isoform X1 [Oreochromis niloticus]
ENSONIG00000041559	2.51076e-15	7.25314e-14	ARF1	GLD60002.1 taxid=270547 uncharacterized protein AKAME5_001194800 [Lates japonicus]
ENSONIG00000028844	4.12837e-15	1.17388e-13	CHP1	XP_003445513.1 taxid=8128 calcineurin B homologous protein 1 [Oreochromis niloticus]
ENSONIG00000018884	4.93432e-15	1.39531e-13	rhoab	XP_003441470.1 taxid=8128 rho-related GTP-binding protein RhoA-B [Oreochromis niloticus]
ENSONIG00000014534	5.43024e-15	1.52851e-13	ostf1	XP_019221152.1 taxid=8128 osteoclast-stimulating factor 1 isoform X1 [Oreochromis niloticus]
ENSONIG00000011057	6.09287e-15	1.70878e-13	setd3	XP_019204558.1 taxid=8128 histone-lysine N-methyltransferase setd3 [Oreochromis niloticus]
ENSONIG00000018330	7.78166e-15	2.1588e-13	EPDR1	XP_025761385.1 taxid=8128 ependymin [Oreochromis niloticus]
ENSONIG00000011290	8.19594e-15	2.27168e-13	tor4a	XP_003453051.2 taxid=8128 torsin-4A [Oreochromis niloticus]
ENSONIG00000013093	8.85549e-15	2.44787e-13	Ncf4	XP_003459400.1 taxid=8128 neutrophil cytosol factor 4 [Oreochromis niloticus]
ENSONIG00000013534	1.08532e-14	2.98401e-13	med30	XP_005452772.1 taxid=8128 mediator of RNA polymerase II transcription subunit 30 isoform X1 [Oreochromis niloticus]
ENSONIG00000042734	1.28332e-14	3.50956e-13	ENSONIG00000042734	-
ENSONIG00000034114	1.32554e-14	3.62181e-13	ENSONIG00000034114	-
ENSONIG00000006088	1.38929e-14	3.78256e-13	churc1	XP_003446352.1 taxid=8128 protein Churchill [Oreochromis niloticus]
ENSONIG00000042444	1.51185e-14	4.10171e-13	ENSONIG00000042444	-
ENSONIG00000004326	1.63144e-14	4.38366e-13	cwc15	XP_003456897.1 taxid=8128 spliceosome-associated protein CWC15 homolog [Oreochromis niloticus]
ENSONIG00000005653	1.82817e-14	4.88241e-13	HECA	XP_003446310.1 taxid=8128 headcase protein homolog isoform X1 [Oreochromis niloticus]
ENSONIG00000032916	2.91744e-14	7.69134e-13	Commd8	XP_003458200.1 taxid=8128 COMM domain-containing protein 8 [Oreochromis niloticus]
ENSONIG00000000477	3.77528e-14	9.88514e-13	L2HGDH	XP_003442906.1 taxid=8128 L-2-hydroxyglutarate dehydrogenase, mitochondrial [Oreochromis niloticus]
ENSONIG00000009037	4.4037e-14	1.15012e-12	urod	XP_039900841.1 taxid=43689 uroporphyrinogen decarboxylase [Simochromis diagramma]
ENSONIG00000006935	7.03892e-14	1.80919e-12	atp6v0d1	XP_003456933.1 taxid=8128 V-type proton ATPase subunit d 1 [Oreochromis niloticus]
ENSONIG00000015677	7.34209e-14	1.88082e-12	ccnb2	XP_003452642.1 taxid=8128 G2/mitotic-specific cyclin-B2 isoform X2 [Oreochromis niloticus]
ENSONIG00000011363	7.4306e-14	1.90191e-12	Lage3	XP_003439517.1 taxid=8128 EKC/KEOPS complex subunit LAGE3 [Oreochromis niloticus]
ENSONIG00000018284	8.17335e-14	2.08336e-12	Gca	XP_003459672.1 taxid=8128 grancalcin [Oreochromis niloticus]
ENSONIG00000000601	1.1203e-13	2.82287e-12	cenpo	XP_025756517.1 taxid=8128 centromere protein O [Oreochromis niloticus]
ENSONIG00000004769	1.4995e-13	3.74766e-12	vps36	XP_003446859.1 taxid=8128 vacuolar protein-sorting-associated protein 36 [Oreochromis niloticus]
ENSONIG00000014782	1.84989e-13	4.58983e-12	gnai1	XP_039471230.1 taxid=47969 guanine nucleotide-binding protein G(i) subunit alpha-1 isoform X1 [Oreochromis aureus]
ENSONIG00000015295	2.26006e-13	5.56264e-12	anxa2-a	XP_003440479.1 taxid=8128 annexin A2-A [Oreochromis niloticus]
ENSONIG00000010438	2.27848e-13	5.60349e-12	TRABD	XP_003447183.1 taxid=8128 traB domain-containing protein [Oreochromis niloticus]
ENSONIG00000033990	3.06763e-13	7.44311e-12	PTK6	XP_005477823.1 taxid=8128 protein-tyrosine kinase 6 isoform X1 [Oreochromis niloticus]
ENSONIG00000005304	4.41342e-13	1.05833e-11	SYNGR2	XP_005454982.1 taxid=8128 synaptogyrin-2 [Oreochromis niloticus]
ENSONIG00000006037	7.75091e-13	1.81067e-11	ERP44	XP_003451041.1 taxid=8128 endoplasmic reticulum resident protein 44 [Oreochromis niloticus]
ENSONIG00000033284	8.13936e-13	1.89853e-11	tnfaip8l2b	XP_003450313.1 taxid=8128 tumor necrosis factor alpha-induced protein 8-like protein 2 [Oreochromis niloticus]
ENSONIG00000013287	9.18901e-13	2.12883e-11	SNX3	XP_003449915.1 taxid=8128 sorting nexin-3 [Oreochromis niloticus]
ENSONIG00000028240	9.32127e-13	2.15785e-11	ATP6V1F	XP_003448800.1 taxid=8128 V-type proton ATPase subunit F [Oreochromis niloticus]
ENSONIG00000006126	1.05775e-12	2.43767e-11	copb1	XP_003442341.1 taxid=8128 coatomer subunit beta [Oreochromis niloticus]
ENSONIG00000029387	1.10358e-12	2.53947e-11	cript	XP_003441809.1 taxid=8128 cysteine-rich PDZ-binding protein [Oreochromis niloticus]
ENSONIG00000017037	1.20859e-12	2.77076e-11	g6pd	XP_013131147.1 taxid=8128 glucose-6-phosphate 1-dehydrogenase isoform X2 [Oreochromis niloticus]
ENSONIG00000016935	1.37335e-12	3.13214e-11	MFSD10	XP_003455312.1 taxid=8128 major facilitator superfamily domain-containing protein 10 [Oreochromis niloticus]
ENSONIG00000014479	1.82393e-12	4.12914e-11	cdo1	XP_003451108.1 taxid=8128 cysteine dioxygenase type 1 [Oreochromis niloticus]
ENSONIG00000027530	2.13545e-12	4.82021e-11	vma21	XP_003445984.1 taxid=8128 vacuolar ATPase assembly integral membrane protein VMA21 [Oreochromis niloticus]
ENSONIG00000011594	2.33464e-12	5.25085e-11	copg2	KAI3366747.1 taxid=214431 hypothetical protein L3Q82_009410 [Scortum barcoo]
ENSONIG00000001073	2.45458e-12	5.50821e-11	CNP	XP_003442201.1 taxid=8128 2',3'-cyclic-nucleotide 3'-phosphodiesterase [Oreochromis niloticus]
ENSONIG00000032623	2.682e-12	6.00543e-11	ATP6V1G1	XP_003453687.1 taxid=8128 V-type proton ATPase subunit G 1 [Oreochromis niloticus]
ENSONIG00000041337	2.79857e-12	6.23918e-11	ilf2	XP_003455300.1 taxid=8128 interleukin enhancer-binding factor 2 [Oreochromis niloticus]
ENSONIG00000043190	3.12683e-12	6.95086e-11	rab7	XP_019214462.1 taxid=8128 ras-related protein rab7 isoform X1 [Oreochromis niloticus]
ENSONIG00000016001	3.69538e-12	8.13247e-11	MDH1	XP_003459908.2 taxid=8128 malate dehydrogenase, cytoplasmic isoform X2 [Oreochromis niloticus]
ENSONIG00000017077	5.0141e-12	1.09718e-10	DHRS12	XP_003454954.1 taxid=8128 dehydrogenase/reductase SDR family member 12 isoform X1 [Oreochromis niloticus]
ENSONIG00000002074	7.59182e-12	1.6437e-10	ELOVL1	XP_003439861.1 taxid=8128 elongation of very long chain fatty acids protein 1 [Oreochromis niloticus]
ENSONIG00000002967	7.69068e-12	1.66349e-10	skap2	XP_003454438.1 taxid=8128 src kinase-associated phosphoprotein 2 [Oreochromis niloticus]
ENSONIG00000001963	7.80513e-12	1.68633e-10	SOAT1	XP_005479200.1 taxid=8128 sterol O-acyltransferase 1 [Oreochromis niloticus]
ENSONIG00000004305	1.0023e-11	2.15039e-10	Tmed9	XP_019219002.1 taxid=8128 transmembrane emp24 domain-containing protein 9 [Oreochromis niloticus]
ENSONIG00000038569	1.30494e-11	2.7669e-10	MBP	XP_013125892.1 taxid=8128 myelin basic protein-like isoform X1 [Oreochromis niloticus]
ENSONIG00000032831	1.31858e-11	2.7939e-10	ndfip1	XP_003445951.1 taxid=8128 NEDD4 family-interacting protein 1 [Oreochromis niloticus]
ENSONIG00000004822	1.79273e-11	3.75973e-10	ACAP2	XP_003458914.1 taxid=8128 arf-GAP with coiled-coil, ANK repeat and PH domain-containing protein 1 [Oreochromis niloticus]
ENSONIG00000030970	2.66733e-11	5.51871e-10	ANAPC16	GLD62834.1 taxid=270547 anaphase-promoting complex subunit 16 isoform X1 [Lates japonicus]
ENSONIG00000015039	2.76563e-11	5.71824e-10	Tmed7	XP_006789825.2 taxid=32507 transmembrane emp24 domain-containing protein 7 isoform X1 [Neolamprologus brichardi]
ENSONIG00000008389	2.86104e-11	5.90756e-10	kdelr3	XP_003443155.1 taxid=8128 ER lumen protein-retaining receptor 3 [Oreochromis niloticus]
ENSONIG00000019701	3.2123e-11	6.57549e-10	CERS2	XP_031594598.1 taxid=47969 ceramide synthase 2a isoform X2 [Oreochromis aureus]
ENSONIG00000004250	3.21826e-11	6.58331e-10	SEPTIN10	XP_003445351.1 taxid=8128 septin-10 [Oreochromis niloticus]
ENSONIG00000001214	3.38707e-11	6.91483e-10	dnaaf10	KAI3363413.1 taxid=214431 hypothetical protein L3Q82_012032, partial [Scortum barcoo]
ENSONIG00000038477	4.06396e-11	8.23118e-10	TRAPPC3	XP_003448922.1 taxid=8128 trafficking protein particle complex subunit 3 [Oreochromis niloticus]
ENSONIG00000006277	4.18872e-11	8.4783e-10	cgn	XP_039885695.1 taxid=43689 cingulin [Simochromis diagramma]
ENSONIG00000000101	4.20344e-11	8.5025e-10	selenot2	XP_003458718.2 taxid=8128 selenoprotein T2 [Oreochromis niloticus]
ENSONIG00000038908	5.28081e-11	1.06398e-09	Pdap1	XP_005468425.1 taxid=8128 28 kDa heat- and acid-stable phosphoprotein [Oreochromis niloticus]
ENSONIG00000040824	6.41502e-11	1.28159e-09	tmem182a	XP_005458072.1 taxid=8128 transmembrane protein 182 [Oreochromis niloticus]
ENSONIG00000011955	7.23106e-11	1.43579e-09	GDI2	XP_003449793.1 taxid=8128 rab GDP dissociation inhibitor beta [Oreochromis niloticus]
ENSONIG00000003866	7.46859e-11	1.48053e-09	ANXA3	XP_003444396.1 taxid=8128 annexin A3 isoform X2 [Oreochromis niloticus]
ENSONIG00000020335	8.74225e-11	1.72856e-09	hmces	XP_013125466.1 taxid=8128 embryonic stem cell-specific 5-hydroxymethylcytosine-binding protein isoform X1 [Oreochromis niloticus]
ENSONIG00000014853	9.29436e-11	1.8295e-09	COMMD7	XP_019205800.1 taxid=8128 COMM domain-containing protein 7 [Oreochromis niloticus]
ENSONIG00000035578	1.09329e-10	2.13834e-09	MYCBP	XP_003450570.1 taxid=8128 c-Myc-binding protein isoform X5 [Oreochromis niloticus]
ENSONIG00000020350	1.12445e-10	2.19511e-09	SUCLG2	XP_003442805.1 taxid=8128 succinate--CoA ligase [GDP-forming] subunit beta, mitochondrial [Oreochromis niloticus]
ENSONIG00000019473	1.17143e-10	2.27959e-09	DDX27	XP_005465407.1 taxid=8128 probable ATP-dependent RNA helicase DDX27 isoform X1 [Oreochromis niloticus]
ENSONIG00000021383	1.18578e-10	2.30606e-09	arpc3-a	XP_039468558.1 taxid=47969 actin-related protein 2/3 complex subunit 3-A-like [Oreochromis aureus]
ENSONIG00000034941	1.26746e-10	2.45712e-09	ENSONIG00000034941	XP_025754444.1 taxid=8128 uncharacterized protein LOC102081977 isoform X1 [Oreochromis niloticus]
ENSONIG00000016200	1.35575e-10	2.62003e-09	mecr	XP_003450553.1 taxid=8128 enoyl-[acyl-carrier-protein] reductase, mitochondrial isoform X1 [Oreochromis niloticus]
ENSONIG00000041972	1.44067e-10	2.76849e-09	Bloc1s2	XP_003439957.2 taxid=8128 biogenesis of lysosome-related organelles complex 1 subunit 2 [Oreochromis niloticus]
ENSONIG00000009144	1.45035e-10	2.78188e-09	ATP6V1B2	XP_003455042.1 taxid=8128 LOW QUALITY PROTEIN: V-type proton ATPase subunit B, brain isoform [Oreochromis niloticus]
ENSONIG00000000085	2.04896e-10	3.88407e-09	TRIM35	XP_003452074.1 taxid=8128 tripartite motif-containing protein 35 [Oreochromis niloticus]
ENSONIG00000019355	2.21545e-10	4.1842e-09	DNAJC16	XP_005469381.1 taxid=8128 dnaJ homolog subfamily C member 16 [Oreochromis niloticus]
ENSONIG00000006203	2.25474e-10	4.25318e-09	sdhaf2	XP_003442349.1 taxid=8128 succinate dehydrogenase assembly factor 2, mitochondrial [Oreochromis niloticus]
ENSONIG00000016537	2.42241e-10	4.55549e-09	ATP6AP1	XP_025757298.1 taxid=8128 V-type proton ATPase subunit S1 [Oreochromis niloticus]
ENSONIG00000001409	2.63543e-10	4.94702e-09	CEN1	XP_003443408.1 taxid=8128 caltractin [Oreochromis niloticus]
ENSONIG00000035385	6.07947e-10	1.11004e-08	COX7A2L	XP_019218032.1 taxid=8128 cytochrome c oxidase subunit 7A-related protein, mitochondrial [Oreochromis niloticus]
ENSONIG00000019333	6.24872e-10	1.13959e-08	NME7	XP_003444269.1 taxid=8128 nucleoside diphosphate kinase 7 [Oreochromis niloticus]
ENSONIG00000006379	6.36322e-10	1.15841e-08	RDH12	XP_003439324.1 taxid=8128 retinol dehydrogenase 12 [Oreochromis niloticus]
ENSONIG00000004891	6.85784e-10	1.24184e-08	Dync1h1	XP_003459594.1 taxid=8128 cytoplasmic dynein 1 heavy chain 1 isoform X1 [Oreochromis niloticus]
ENSONIG00000006883	7.31039e-10	1.32068e-08	id4	XP_003452141.1 taxid=8128 DNA-binding protein inhibitor ID-4 [Oreochromis niloticus]
ENSONIG00000037510	8.26532e-10	1.48534e-08	epdl1	XP_003450414.1 taxid=8128 ependymin [Oreochromis niloticus]
ENSONIG00000014488	8.57867e-10	1.54075e-08	NAP1L4	XP_005471074.1 taxid=8128 nucleosome assembly protein 1-like 4 isoform X1 [Oreochromis niloticus]
ENSONIG00000038654	9.39036e-10	1.67675e-08	SRI	XP_019220688.1 taxid=8128 sorcin [Oreochromis niloticus]
ENSONIG00000012735	1.10519e-09	1.95752e-08	ywhag1	XP_003456199.1 taxid=8128 14-3-3 protein gamma-1 isoform X1 [Oreochromis niloticus]
ENSONIG00000018251	1.22203e-09	2.1558e-08	SPHK1	XP_019215214.1 taxid=8128 sphingosine kinase 1 [Oreochromis niloticus]
ENSONIG00000040492	1.28632e-09	2.26401e-08	Sacs	XP_025760600.1 taxid=8128 sacsin [Oreochromis niloticus]
ENSONIG00000004724	1.35159e-09	2.37345e-08	SH3GLB1	XP_005461438.1 taxid=8128 endophilin-B1 [Oreochromis niloticus]
ENSONIG00000004841	1.57666e-09	2.74364e-08	PIGS	XP_003446869.1 taxid=8128 GPI transamidase component PIG-S [Oreochromis niloticus]
ENSONIG00000004319	1.90587e-09	3.29416e-08	Canx	XP_005453304.1 taxid=8128 calnexin [Oreochromis niloticus]
ENSONIG00000006357	2.07591e-09	3.57601e-08	IMPA1	XP_025765930.1 taxid=8128 inositol monophosphatase 1 [Oreochromis niloticus]
ENSONIG00000029959	2.30903e-09	3.95544e-08	kras	XP_005468386.1 taxid=8128 GTPase HRas [Oreochromis niloticus]
ENSONIG00000035889	2.39581e-09	4.09497e-08	ARF3	XP_014848776.1 taxid=48701 PREDICTED: ADP-ribosylation factor 3 isoform X1 [Poecilia mexicana]
ENSONIG00000002179	2.49347e-09	4.2548e-08	ELMO1	XP_013126131.1 taxid=8128 engulfment and cell motility protein 1 isoform X3 [Oreochromis niloticus]
ENSONIG00000030984	2.54021e-09	4.33215e-08	tpm4a	-
ENSONIG00000007615	2.57557e-09	4.3876e-08	calua	XP_005475750.1 taxid=8128 calumenin isoform X1 [Oreochromis niloticus]
ENSONIG00000016772	2.74017e-09	4.64486e-08	rap1b	XP_006810023.2 taxid=32507 ras-related protein Rap-1b-like, partial [Neolamprologus brichardi]
ENSONIG00000029382	2.83205e-09	4.79267e-08	fbxo45	XP_003456684.1 taxid=8128 F-box/SPRY domain-containing protein 1 [Oreochromis niloticus]
ENSONIG00000003316	3.32105e-09	5.5864e-08	prkcbb	XP_005460802.3 taxid=8128 protein kinase C beta type isoform X2 [Oreochromis niloticus]
ENSONIG00000001410	3.50456e-09	5.88174e-08	IQGAP3	XP_005462425.1 taxid=8128 ras GTPase-activating-like protein IQGAP3 isoform X3 [Oreochromis niloticus]
ENSONIG00000002311	3.57532e-09	5.99119e-08	fam32al	XP_003439887.1 taxid=8128 protein FAM32A [Oreochromis niloticus]
ENSONIG00000036736	3.61859e-09	6.0604e-08	PPP1CB	KAG7220154.1 taxid=181461 hypothetical protein INR49_027994 [Caranx melampygus]
ENSONIG00000007785	3.74502e-09	6.26191e-08	DCUN1D5	XP_030601079.1 taxid=63155 DCN1-like protein 5 isoform X1 [Archocentrus centrarchus]
ENSONIG00000027838	3.82802e-09	6.39029e-08	ENSONIG00000027838	XP_003443802.1 taxid=8128 SH3 domain-binding glutamic acid-rich-like protein 3 [Oreochromis niloticus]
ENSONIG00000005600	3.87237e-09	6.45382e-08	ovca2	XP_005462393.1 taxid=8128 esterase OVCA2 [Oreochromis niloticus]
ENSONIG00000016973	4.29386e-09	7.11772e-08	Atosb	XP_005459855.1 taxid=8128 protein FAM214B [Oreochromis niloticus]
ENSONIG00000017252	4.96425e-09	8.15865e-08	VDAC1	XP_003451482.1 taxid=8128 voltage-dependent anion-selective channel protein 1 [Oreochromis niloticus]
ENSONIG00000005015	5.27766e-09	8.66448e-08	yif1b	XP_013124742.1 taxid=8128 protein YIF1B isoform X1 [Oreochromis niloticus]
ENSONIG00000034538	5.81095e-09	9.51462e-08	ccdc115	XP_013128597.1 taxid=8128 coiled-coil domain-containing protein 115 [Oreochromis niloticus]
ENSONIG00000030552	6.52702e-09	1.06305e-07	ATG12	KAG7237612.1 taxid=181461 hypothetical protein INR49_032058 [Caranx melampygus]
ENSONIG00000018467	6.79833e-09	1.10432e-07	NAPG	XP_003448504.1 taxid=8128 gamma-soluble NSF attachment protein [Oreochromis niloticus]
ENSONIG00000017767	6.99528e-09	1.13511e-07	MYCBP	XP_013121821.1 taxid=8128 c-Myc-binding protein [Oreochromis niloticus]
ENSONIG00000017498	7.32008e-09	1.18594e-07	Mcu	XP_013131212.1 taxid=8128 calcium uniporter regulatory subunit MCUb, mitochondrial isoform X1 [Oreochromis niloticus]
ENSONIG00000016046	7.76009e-09	1.25195e-07	trappc2	PWA31185.1 taxid=33528 hypothetical protein CCH79_00002707 [Gambusia affinis]
ENSONIG00000001619	9.45241e-09	1.51359e-07	DPM1	XP_003457008.1 taxid=8128 dolichol-phosphate mannosyltransferase subunit 1 [Oreochromis niloticus]
ENSONIG00000016174	9.91898e-09	1.58446e-07	TAF12	XP_003450546.1 taxid=8128 transcription initiation factor TFIID subunit 12 [Oreochromis niloticus]
ENSONIG00000002823	1.0124e-08	1.61469e-07	Aif1	XP_019219934.1 taxid=8128 allograft inflammatory factor 1 [Oreochromis niloticus]
ENSONIG00000020134	1.12371e-08	1.7902e-07	CHMP3	XP_003453092.1 taxid=8128 charged multivesicular body protein 3 [Oreochromis niloticus]
ENSONIG00000029682	1.44761e-08	2.28395e-07	gmppb	XP_003448400.1 taxid=8128 mannose-1-phosphate guanyltransferase beta [Oreochromis niloticus]
ENSONIG00000016142	1.51338e-08	2.38162e-07	ANXA11	XP_003441862.2 taxid=8128 LOW QUALITY PROTEIN: annexin A4 [Oreochromis niloticus]
ENSONIG00000014179	1.53278e-08	2.40599e-07	Ildr2	XP_005457857.1 taxid=8128 immunoglobulin-like domain-containing receptor 2 isoform X2 [Oreochromis niloticus]
ENSONIG00000041732	1.6381e-08	2.55906e-07	RAB6B	KAF0039852.1 taxid=52904 hypothetical protein F2P81_008087 [Scophthalmus maximus]
ENSONIG00000012373	1.72186e-08	2.67549e-07	Tktl2	XP_003448256.1 taxid=8128 transketolase [Oreochromis niloticus]
ENSONIG00000014470	1.8921e-08	2.92378e-07	Kgd4	XP_003451106.1 taxid=8128 28S ribosomal protein S36, mitochondrial [Oreochromis niloticus]
ENSONIG00000016875	2.2283e-08	3.41244e-07	WAS	XP_042080232.1 taxid=8153 wiskott-Aldrich syndrome protein homolog isoform X1 [Haplochromis burtoni]
ENSONIG00000008739	2.36817e-08	3.61763e-07	TWF1	XP_003443960.1 taxid=8128 twinfilin-1 [Oreochromis niloticus]
ENSONIG00000033114	2.39907e-08	3.66121e-07	tes	XP_005454241.2 taxid=8128 testin [Oreochromis niloticus]
ENSONIG00000008693	2.64418e-08	4.01337e-07	RAB5A	KAF1388379.1 taxid=8168 hypothetical protein PFLUV_G00089570 [Perca fluviatilis]
ENSONIG00000037886	2.80791e-08	4.2482e-07	COLEC12	XP_003450639.1 taxid=8128 C-type lectin domain family 4 member E [Oreochromis niloticus]
ENSONIG00000017914	2.82958e-08	4.27578e-07	FLNA	XP_005458821.1 taxid=8128 filamin-A isoform X1 [Oreochromis niloticus]
ENSONIG00000018335	2.83936e-08	4.28845e-07	Otub1	XP_003450392.1 taxid=8128 ubiquitin thioesterase OTUB1 [Oreochromis niloticus]
ENSONIG00000015974	2.93698e-08	4.42937e-07	ACP6	XP_005460068.1 taxid=8128 lysophosphatidic acid phosphatase type 6 [Oreochromis niloticus]
ENSONIG00000005436	3.35096e-08	5.00951e-07	TRAPPC4	XP_003441656.1 taxid=8128 trafficking protein particle complex subunit 4 [Oreochromis niloticus]
ENSONIG00000004844	3.9413e-08	5.84658e-07	or131-2	XP_003458926.1 taxid=8128 odorant receptor 131-2 [Oreochromis niloticus]
ENSONIG00000018895	4.01634e-08	5.94928e-07	SLC25A20	XP_003441473.1 taxid=8128 mitochondrial carnitine/acylcarnitine carrier protein isoform X1 [Oreochromis niloticus]
ENSONIG00000008697	4.33262e-08	6.39623e-07	UBE2E1	XP_048848593.1 taxid=42636 ubiquitin-conjugating enzyme E2 E1 isoform X2 [Brienomyrus brachyistius]
ENSONIG00000027610	4.4296e-08	6.53314e-07	COX19	XP_003438720.1 taxid=8128 cytochrome c oxidase assembly protein COX19 [Oreochromis niloticus]
ENSONIG00000013421	4.60708e-08	6.7754e-07	coro1ca	XP_003451694.3 taxid=8128 coronin-1C isoform X2 [Oreochromis niloticus]
ENSONIG00000017147	5.69689e-08	8.31455e-07	STK19	XP_005461116.1 taxid=8128 serine/threonine-protein kinase 19 [Oreochromis niloticus]
ENSONIG00000004381	6.35743e-08	9.21738e-07	gmppaa	XP_005452059.1 taxid=8128 mannose-1-phosphate guanyltransferase alpha isoform X1 [Oreochromis niloticus]
