# Supplementary material for: RNA-Seq and Single-Cell RNA-Seq Analyses of Tilapia Head Kidney in Response to Streptococcus agalactiae and Aeromonas hydrophila
Source: Animals (Basel). 2025 Oct 11;15(20):2951. doi: 10.3390/ani15202951 (PMC12560893; doi:10.3390/ani15202951)
Supplement: Supplementary file 1 [file animals-15-02951-s001.zip › Table S2. Differential differentiation genes around branch node 2 of Mo.xlsx]

## Sheet: Sheet1
branch_node	branch	GeneID	Gene_cluster	P_value	FDR	Symbol	Description
2	State 1,3,7 -vs- State 1,3,4,5,6	ENSONIG00000043035	1	1.45429e-33	9.0503e-31	CXCL1	XP_031604367.1 taxid=47969 permeability factor 2-like [Oreochromis aureus]
2	State 1,3,7 -vs- State 1,3,4,5,6	ENSONIG00000030456	1	4.47378e-41	3.63482e-38	Cxcl2	XP_019212458.1 taxid=8128 interleukin-8-like [Oreochromis niloticus]
2	State 1,3,7 -vs- State 1,3,4,5,6	ENSONIG00000006396	1	1.00431e-08	9.63116e-07	Gvin1	XP_013123150.2 taxid=8128 interferon-induced very large GTPase 1-like [Oreochromis niloticus]
2	State 1,3,7 -vs- State 1,3,4,5,6	ENSONIG00000015207	1	7.25824e-19	1.87873e-16	ENSONIG00000015207	XP_005465554.1 taxid=8128 L-amino-acid oxidase [Oreochromis niloticus]
2	State 1,3,7 -vs- State 1,3,4,5,6	ENSONIG00000032410	1	1.22722e-21	3.98834e-19	ENSONIG00000032410	XP_013770093.1 taxid=303518 PREDICTED: CD59 glycoprotein-like [Pundamilia nyererei]
2	State 1,3,7 -vs- State 1,3,4,5,6	ENSONIG00000018968	1	6.63154e-19	1.73184e-16	Capg	XP_025761379.1 taxid=8128 macrophage-capping protein isoform X1 [Oreochromis niloticus]
2	State 1,3,7 -vs- State 1,3,4,5,6	ENSONIG00000013499	1	7.87908e-14	1.42256e-11	Slc3a2	XP_019203716.1 taxid=8128 4F2 cell-surface antigen heavy chain [Oreochromis niloticus]
2	State 1,3,7 -vs- State 1,3,4,5,6	ENSONIG00000008770	1	1.79124e-09	1.94765e-07	PLIN2	NP_001298269.1 taxid=8128 perilipin-2 [Oreochromis niloticus]
2	State 1,3,7 -vs- State 1,3,4,5,6	ENSONIG00000040627	1	8.02634e-24	3.21592e-21	LTB4R	XP_003454831.1 taxid=8128 leukotriene B4 receptor 1 isoform X1 [Oreochromis niloticus]
2	State 1,3,7 -vs- State 1,3,4,5,6	ENSONIG00000018330	1	1.26404e-43	1.19264e-40	EPDR1	XP_025761385.1 taxid=8128 ependymin [Oreochromis niloticus]
2	State 1,3,7 -vs- State 1,3,4,5,6	ENSONIG00000004853	1	6.47375e-48	6.76253e-45	ENSONIG00000004853	XP_025761369.1 taxid=8128 cornifelin homolog B isoform X3 [Oreochromis niloticus]
2	State 1,3,7 -vs- State 1,3,4,5,6	ENSONIG00000012455	1	1.1067e-119	8.09247e-116	ENSONIG00000012455	XP_025761371.1 taxid=8128 cornifelin homolog B [Oreochromis niloticus]
2	State 1,3,7 -vs- State 1,3,4,5,6	ENSONIG00000009256	1	1.98745e-23	7.17666e-21	Rell1	XP_005454450.1 taxid=8128 RELT-like protein 1 [Oreochromis niloticus]
2	State 1,3,7 -vs- State 1,3,4,5,6	ENSONIG00000011278	1	5.1557e-39	3.86664e-36	PTGES	XP_003449650.1 taxid=8128 prostaglandin E synthase [Oreochromis niloticus]
2	State 1,3,7 -vs- State 1,3,4,5,6	ENSONIG00000039011	1	4.61227e-19	1.2264e-16	hsp30	XP_025764385.1 taxid=8128 heat shock protein 30 [Oreochromis niloticus]
2	State 1,3,7 -vs- State 1,3,4,5,6	ENSONIG00000011119	1	1.19873e-23	4.55345e-21	DAB2	XP_003449671.1 taxid=8128 disabled homolog 2 isoform X1 [Oreochromis niloticus]
2	State 1,3,7 -vs- State 1,3,4,5,6	ENSONIG00000010856	1	2.21173e-19	6.04588e-17	Olfm4	XP_003439599.1 taxid=8128 olfactomedin-4 [Oreochromis niloticus]
2	State 1,3,7 -vs- State 1,3,4,5,6	ENSONIG00000010861	1	4.7729e-15	9.36929e-13	OLFM4	XP_003439600.2 taxid=8128 olfactomedin [Oreochromis niloticus]
2	State 1,3,7 -vs- State 1,3,4,5,6	ENSONIG00000038410	1	1.51987e-18	3.83229e-16	ENSONIG00000038410	XP_019216386.1 taxid=8128 monocyte chemotactic protein 1B [Oreochromis niloticus]
2	State 1,3,7 -vs- State 1,3,4,5,6	ENSONIG00000013957	1	2.97787e-12	4.94885e-10	m17	XP_003453946.1 taxid=8128 uncharacterized protein LOC100695333 [Oreochromis niloticus]
2	State 1,3,7 -vs- State 1,3,4,5,6	ENSONIG00000021285	1	6.54462e-11	8.98702e-09	steep1	XP_005471221.1 taxid=8128 UPF0428 protein CXorf56 homolog [Oreochromis niloticus]
2	State 1,3,7 -vs- State 1,3,4,5,6	ENSONIG00000015171	1	3.39237e-14	6.24047e-12	Sema4b	XP_005470813.1 taxid=8128 semaphorin-4B [Oreochromis niloticus]
2	State 1,3,7 -vs- State 1,3,4,5,6	ENSONIG00000013921	1	1.88986e-10	2.39293e-08	Iscu	XP_003453898.1 taxid=8128 uncharacterized protein LOC100705178 [Oreochromis niloticus]
2	State 1,3,7 -vs- State 1,3,4,5,6	ENSONIG00000020398	1	3.97468e-10	4.80394e-08	Cmklr1	XP_025765210.1 taxid=8128 chemokine-like receptor 1 isoform X2 [Oreochromis niloticus]
2	State 1,3,7 -vs- State 1,3,4,5,6	ENSONIG00000012795	1	7.97335e-18	1.95977e-15	myo9aa	XP_019217386.1 taxid=8128 unconventional myosin-IXa isoform X9 [Oreochromis niloticus]
2	State 1,3,7 -vs- State 1,3,4,5,6	ENSONIG00000042446	1	5.30137e-15	1.02013e-12	reep5	XP_003439499.1 taxid=8128 receptor expression-enhancing protein 5 [Oreochromis niloticus]
2	State 1,3,7 -vs- State 1,3,4,5,6	ENSONIG00000027761	1	3.16218e-10	3.86989e-08	cd44b	XP_013124146.1 taxid=8128 lymphatic vessel endothelial hyaluronic acid receptor 1 isoform X3 [Oreochromis niloticus]
2	State 1,3,7 -vs- State 1,3,4,5,6	ENSONIG00000008889	1	3.13352e-10	3.85094e-08	CDKN1C	XP_003443975.1 taxid=8128 cyclin-dependent kinase inhibitor 1C [Oreochromis niloticus]
2	State 1,3,7 -vs- State 1,3,4,5,6	ENSONIG00000015295	1	8.51934e-22	2.83162e-19	anxa2-a	XP_003440479.1 taxid=8128 annexin A2-A [Oreochromis niloticus]
2	State 1,3,7 -vs- State 1,3,4,5,6	ENSONIG00000004697	1	8.52136e-11	1.15929e-08	rgl1	XP_005478794.1 taxid=8128 ral guanine nucleotide dissociation stimulator-like 1 isoform X1 [Oreochromis niloticus]
2	State 1,3,7 -vs- State 1,3,4,5,6	ENSONIG00000004599	1	5.68565e-12	8.79892e-10	rp2	XP_005478832.1 taxid=8128 protein XRP2 [Oreochromis niloticus]
2	State 1,3,7 -vs- State 1,3,4,5,6	ENSONIG00000001963	1	2.10389e-10	2.62978e-08	SOAT1	XP_005479200.1 taxid=8128 sterol O-acyltransferase 1 [Oreochromis niloticus]
2	State 1,3,7 -vs- State 1,3,4,5,6	ENSONIG00000040391	1	1.11873e-34	7.43674e-32	ENSONIG00000040391	XP_013770093.1 taxid=303518 PREDICTED: CD59 glycoprotein-like [Pundamilia nyererei]
2	State 1,3,7 -vs- State 1,3,4,5,6	ENSONIG00000018056	1	1.48348e-23	5.49245e-21	LDLR	XP_025763557.1 taxid=8128 low-density lipoprotein receptor isoform X1 [Oreochromis niloticus]
2	State 1,3,7 -vs- State 1,3,4,5,6	ENSONIG00000042008	1	2.29152e-25	9.75223e-23	Icam2	XP_025764047.1 taxid=8128 intercellular adhesion molecule 1 isoform X1 [Oreochromis niloticus]
2	State 1,3,7 -vs- State 1,3,4,5,6	ENSONIG00000018076	1	1.60319e-47	1.61695e-44	hmox	XP_013128417.1 taxid=8128 heme oxygenase [Oreochromis niloticus]
2	State 1,3,7 -vs- State 1,3,4,5,6	ENSONIG00000017548	1	3.43657e-21	1.09257e-18	MXD4	XP_003452328.1 taxid=8128 max dimerization protein 4 [Oreochromis niloticus]
2	State 1,3,7 -vs- State 1,3,4,5,6	ENSONIG00000010080	1	1.61512e-16	3.57884e-14	ANXA5	XP_005469836.2 taxid=8128 annexin A10 isoform X1 [Oreochromis niloticus]
2	State 1,3,7 -vs- State 1,3,4,5,6	ENSONIG00000003461	1	4.29693e-15	8.54971e-13	Cd209a	XP_003448039.1 taxid=8128 CD209 antigen [Oreochromis niloticus]
2	State 1,3,7 -vs- State 1,3,4,5,6	ENSONIG00000039494	1	8.9632e-24	3.54277e-21	UGDH	XP_003452224.1 taxid=8128 UDP-glucose 6-dehydrogenase [Oreochromis niloticus]
2	State 1,3,7 -vs- State 1,3,4,5,6	ENSONIG00000029754	1	4.41432e-65	8.60763e-62	Cxcl2	XP_019214958.1 taxid=8128 interleukin-8 isoform X1 [Oreochromis niloticus]
2	State 1,3,7 -vs- State 1,3,4,5,6	ENSONIG00000015575	1	1.15148e-12	1.96958e-10	ctsd	XP_003452633.1 taxid=8128 cathepsin D [Oreochromis niloticus]
2	State 1,3,7 -vs- State 1,3,4,5,6	ENSONIG00000005654	1	3.48713e-17	8.29229e-15	Cyba	XP_003442297.1 taxid=8128 cytochrome b-245 light chain [Oreochromis niloticus]
2	State 1,3,7 -vs- State 1,3,4,5,6	ENSONIG00000008330	1	1.15643e-20	3.52339e-18	Il1rap	XP_019212599.1 taxid=8128 interleukin-1 receptor accessory protein isoform X1 [Oreochromis niloticus]
2	State 1,3,7 -vs- State 1,3,4,5,6	ENSONIG00000033676	1	1.14851e-21	3.77445e-19	FTH	XP_003445743.1 taxid=8128 ferritin, heavy subunit [Oreochromis niloticus]
2	State 1,3,7 -vs- State 1,3,4,5,6	ENSONIG00000005813	1	6.3e-11	8.69192e-09	ALDH1A2	XP_031613876.1 taxid=47969 retinal dehydrogenase 2 [Oreochromis aureus]
2	State 1,3,7 -vs- State 1,3,4,5,6	ENSONIG00000002459	1	3.04655e-12	5.0061e-10	GNPNAT1	XP_003437545.1 taxid=8128 glucosamine 6-phosphate N-acetyltransferase [Oreochromis niloticus]
2	State 1,3,7 -vs- State 1,3,4,5,6	ENSONIG00000028864	1	1.75202e-09	1.91213e-07	PGRP-SC2	XP_003441739.1 taxid=8128 peptidoglycan-recognition protein SC2 [Oreochromis niloticus]
2	State 1,3,7 -vs- State 1,3,4,5,6	ENSONIG00000010841	1	3.39789e-12	5.43086e-10	SLC43A2	XP_025754206.1 taxid=8128 large neutral amino acids transporter small subunit 4 isoform X1 [Oreochromis niloticus]
2	State 1,3,7 -vs- State 1,3,4,5,6	ENSONIG00000005125	1	7.34925e-09	7.21337e-07	CTSC	XP_003441633.1 taxid=8128 dipeptidyl peptidase 1 [Oreochromis niloticus]
2	State 1,3,7 -vs- State 1,3,4,5,6	ENSONIG00000037163	1	1.8796e-14	3.50169e-12	PTX3	XP_005474584.1 taxid=8128 pentraxin-related protein PTX3 [Oreochromis niloticus]
2	State 1,3,7 -vs- State 1,3,4,5,6	ENSONIG00000003662	1	1.00734e-11	1.50325e-09	ENSONIG00000003662	XP_019223308.1 taxid=8128 low affinity immunoglobulin gamma Fc region receptor III-B [Oreochromis niloticus]
2	State 1,3,7 -vs- State 1,3,4,5,6	ENSONIG00000034263	1	5.60344e-11	7.80452e-09	Svep1	XP_005458494.1 taxid=8128 complement decay-accelerating factor transmembrane isoform isoform X1 [Oreochromis niloticus]
2	State 1,3,7 -vs- State 1,3,4,5,6	ENSONIG00000018974	1	1.09506e-10	1.46254e-08	ptgis	XP_003441326.1 taxid=8128 prostacyclin synthase [Oreochromis niloticus]
2	State 1,3,7 -vs- State 1,3,4,5,6	ENSONIG00000019383	1	6.29323e-72	1.98407e-68	krt18	XP_003441589.1 taxid=8128 keratin, type I cytoskeletal 18 [Oreochromis niloticus]
2	State 1,3,7 -vs- State 1,3,4,5,6	ENSONIG00000020278	1	1.43273e-10	1.87079e-08	NAAA	XP_031588862.1 taxid=47969 N-acylethanolamine-hydrolyzing acid amidase isoform X1 [Oreochromis aureus]
2	State 1,3,7 -vs- State 1,3,4,5,6	ENSONIG00000004399	1	4.14458e-09	4.26848e-07	Mtss2	XP_025762971.1 taxid=8128 MTSS1-like protein isoform X1 [Oreochromis niloticus]
2	State 1,3,7 -vs- State 1,3,4,5,6	ENSONIG00000004397	1	5.57378e-25	2.29616e-22	ENSONIG00000004397	XP_003448411.1 taxid=8128 complement C1q subcomponent subunit B [Oreochromis niloticus]
2	State 1,3,7 -vs- State 1,3,4,5,6	ENSONIG00000004390	1	1.59881e-23	5.84546e-21	C1qc	XP_005453665.1 taxid=8128 complement C1q subcomponent subunit C [Oreochromis niloticus]
2	State 1,3,7 -vs- State 1,3,4,5,6	ENSONIG00000019234	1	3.88908e-10	4.71998e-08	CTSZ	XP_003441550.1 taxid=8128 cathepsin Z [Oreochromis niloticus]
2	State 1,3,7 -vs- State 1,3,4,5,6	ENSONIG00000000428	1	2.76317e-15	5.5738e-13	DMBT1	XP_025754803.1 taxid=8128 deleted in malignant brain tumors 1 protein isoform X2 [Oreochromis niloticus]
2	State 1,3,7 -vs- State 1,3,4,5,6	ENSONIG00000018840	1	5.21465e-15	1.01009e-12	CRP	XP_003446757.1 taxid=8128 C-reactive protein [Oreochromis niloticus]
2	State 1,3,7 -vs- State 1,3,4,5,6	ENSONIG00000032100	1	2.32343e-10	2.87958e-08	TSC22D2	XP_005459941.1 taxid=8128 TSC22 domain family protein 2 isoform X1 [Oreochromis niloticus]
2	State 1,3,7 -vs- State 1,3,4,5,6	ENSONIG00000001168	1	6.06493e-17	1.40788e-14	CALM1	XP_035669437.1 taxid=7739 calmodulin-alpha isoform X6 [Branchiostoma floridae]
2	State 1,3,7 -vs- State 1,3,4,5,6	ENSONIG00000037886	1	1.07746e-09	1.19828e-07	COLEC12	XP_003450639.1 taxid=8128 C-type lectin domain family 4 member E [Oreochromis niloticus]
2	State 1,3,7 -vs- State 1,3,4,5,6	ENSONIG00000006604	1	1.4943e-19	4.16254e-17	pxn1	XP_019220063.1 taxid=8128 uncharacterized protein LOC109194559 [Oreochromis niloticus]
2	State 1,3,7 -vs- State 1,3,4,5,6	ENSONIG00000027954	1	2.20289e-09	2.36884e-07	CTSK	XP_019220230.1 taxid=8128 cathepsin K [Oreochromis niloticus]
2	State 1,3,7 -vs- State 1,3,4,5,6	ENSONIG00000006225	1	7.85153e-52	9.18597e-49	ecm1b	XP_003451005.1 taxid=8128 extracellular matrix protein 1 [Oreochromis niloticus]
2	State 1,3,7 -vs- State 1,3,4,5,6	ENSONIG00000005955	1	6.95527e-20	1.99446e-17	APCS	XP_003450925.2 taxid=8128 mucosal pentraxin [Oreochromis niloticus]
2	State 1,3,7 -vs- State 1,3,4,5,6	ENSONIG00000027502	1	1.00015e-11	1.50018e-09	ENSONIG00000027502	XP_003450541.1 taxid=8128 apolipoprotein C-I [Oreochromis niloticus]
2	State 1,3,7 -vs- State 1,3,4,5,6	ENSONIG00000034396	1	4.99131e-28	2.43318e-25	Plec	XP_025767028.1 taxid=8128 plectin isoform X4 [Oreochromis niloticus]
2	State 1,3,7 -vs- State 1,3,4,5,6	ENSONIG00000039512	1	3.31759e-30	1.83087e-27	hamp	XP_003450578.1 taxid=8128 hepcidin [Oreochromis niloticus]
2	State 1,3,7 -vs- State 1,3,4,5,6	ENSONIG00000034668	1	2.16385e-17	5.18775e-15	tnf	XP_013122429.1 taxid=8128 tumor necrosis factor [Oreochromis niloticus]
2	State 1,3,7 -vs- State 1,3,4,5,6	ENSONIG00000007064	1	3.02681e-12	5.00176e-10	ENSONIG00000007064	XP_005457630.1 taxid=8128 interleukin-11 isoform X1 [Oreochromis niloticus]
2	State 1,3,7 -vs- State 1,3,4,5,6	ENSONIG00000013803	1	8.79105e-19	2.23591e-16	Plec	XP_042081347.1 taxid=8153 plectin a isoform X7 [Haplochromis burtoni]
2	State 1,3,7 -vs- State 1,3,4,5,6	ENSONIG00000033303	1	9.07099e-29	4.73781e-26	TRIB1	XP_003444195.2 taxid=8128 tribbles homolog 1 [Oreochromis niloticus]
2	State 1,3,7 -vs- State 1,3,4,5,6	ENSONIG00000010845	1	2.50528e-32	1.49545e-29	GRN	NP_001266629.1 taxid=8128 progranulin precursor [Oreochromis niloticus]
2	State 1,3,7 -vs- State 1,3,4,5,6	ENSONIG00000033687	1	5.44475e-09	5.45389e-07	GRN	XP_003457316.1 taxid=8128 granulins [Oreochromis niloticus]
2	State 1,3,7 -vs- State 1,3,4,5,6	ENSONIG00000038772	1	2.6072e-41	2.1788e-38	s100a1	XP_003452492.1 taxid=8128 ictacalcin [Oreochromis niloticus]
2	State 1,3,7 -vs- State 1,3,4,5,6	ENSONIG00000028947	1	4.99786e-151	4.87275e-147	S100A4	XP_003452493.1 taxid=8128 ictacalcin [Oreochromis niloticus]
2	State 1,3,7 -vs- State 1,3,4,5,6	ENSONIG00000031982	1	1.09062e-154	3.18996e-150	S100a10	XP_003452494.1 taxid=8128 protein S100-A10 [Oreochromis niloticus]
2	State 1,3,7 -vs- State 1,3,4,5,6	ENSONIG00000034155	1	2.25501e-19	6.10712e-17	ENSONIG00000034155	XP_039891146.1 taxid=43689 cornifelin-like isoform X1 [Simochromis diagramma]
2	State 1,3,7 -vs- State 1,3,4,5,6	ENSONIG00000000091	1	9.46307e-11	1.27551e-08	gnai1	XP_003452106.1 taxid=8128 guanine nucleotide-binding protein G(i) subunit alpha-1 [Oreochromis niloticus]
2	State 1,3,7 -vs- State 1,3,4,5,6	ENSONIG00000009995	1	2.82123e-20	8.25181e-18	ivns1abpa	XP_003445166.1 taxid=8128 influenza virus NS1A-binding protein [Oreochromis niloticus]
2	State 1,3,7 -vs- State 1,3,4,5,6	ENSONIG00000033531	1	7.61386e-10	8.69913e-08	FGL2	XP_003450789.1 taxid=8128 fibroleukin [Oreochromis niloticus]
2	State 1,3,7 -vs- State 1,3,4,5,6	ENSONIG00000033930	1	1.76614e-10	2.24599e-08	GRINA	XP_003447560.1 taxid=8128 protein lifeguard 1 isoform X1 [Oreochromis niloticus]
2	State 1,3,7 -vs- State 1,3,4,5,6	ENSONIG00000009803	1	4.08058e-09	4.23237e-07	GLUL	NP_001266597.1 taxid=8128 glutamate-ammonia ligase (glutamine synthase) a [Oreochromis niloticus]
2	State 1,3,7 -vs- State 1,3,4,5,6	ENSONIG00000042419	1	1.29354e-20	3.90049e-18	MRC1	XP_019203754.1 taxid=8128 macrophage mannose receptor 1 isoform X1 [Oreochromis niloticus]
2	State 1,3,7 -vs- State 1,3,4,5,6	ENSONIG00000009176	1	8.96043e-62	1.45602e-58	MRC1	XP_005476588.2 taxid=8128 macrophage mannose receptor 1 isoform X2 [Oreochromis niloticus]
2	State 1,3,7 -vs- State 1,3,4,5,6	ENSONIG00000010430	1	3.23054e-16	6.99926e-14	SPSB4	XP_003438257.1 taxid=8128 SPRY domain-containing SOCS box protein 4 isoform X2 [Oreochromis niloticus]
2	State 1,3,7 -vs- State 1,3,4,5,6	ENSONIG00000010404	1	1.06009e-09	1.18346e-07	ap2m1a	XP_054595205.1 taxid=105023 AP-2 complex subunit mu-A [Nothobranchius furzeri]
2	State 1,3,7 -vs- State 1,3,4,5,6	ENSONIG00000028336	1	5.50955e-56	7.67375e-53	ENSONIG00000028336	XP_003438250.2 taxid=8128 uncharacterized protein LOC100699978 [Oreochromis niloticus]
2	State 1,3,7 -vs- State 1,3,4,5,6	ENSONIG00000014226	1	2.02153e-29	1.09496e-26	CTSL	XP_003444531.1 taxid=8128 cathepsin L1 [Oreochromis niloticus]
2	State 1,3,7 -vs- State 1,3,4,5,6	ENSONIG00000014479	1	2.65209e-40	2.09651e-37	cdo1	XP_003451108.1 taxid=8128 cysteine dioxygenase type 1 [Oreochromis niloticus]
2	State 1,3,7 -vs- State 1,3,4,5,6	ENSONIG00000011944	1	4.39844e-15	8.69256e-13	Card9	XP_005464332.1 taxid=8128 caspase recruitment domain-containing protein 9 isoform X1 [Oreochromis niloticus]
2	State 1,3,7 -vs- State 1,3,4,5,6	ENSONIG00000010746	1	1.71789e-42	1.52262e-39	ANXA1	XP_003445574.1 taxid=8128 annexin A1 [Oreochromis niloticus]
2	State 1,3,7 -vs- State 1,3,4,5,6	ENSONIG00000010674	1	4.59522e-09	4.6995e-07	Sds	XP_003445635.2 taxid=8128 L-serine dehydratase/L-threonine deaminase [Oreochromis niloticus]
2	State 1,3,7 -vs- State 1,3,4,5,6	ENSONIG00000008343	1	9.48799e-37	6.76864e-34	il1b	XP_031587194.2 taxid=47969 interleukin-1 beta-like [Oreochromis aureus]
2	State 1,3,7 -vs- State 1,3,4,5,6	ENSONIG00000015186	1	8.79289e-17	1.99367e-14	sepp1a	XP_013127321.2 taxid=8128 selenoprotein P [Oreochromis niloticus]
2	State 1,3,7 -vs- State 1,3,4,5,6	ENSONIG00000042482	1	1.42821e-23	5.3556e-21	CD63	XP_003438954.1 taxid=8128 CD63 antigen [Oreochromis niloticus]
2	State 1,3,7 -vs- State 1,3,4,5,6	ENSONIG00000017914	1	2.32718e-36	1.62066e-33	FLNA	XP_005458821.1 taxid=8128 filamin-A isoform X1 [Oreochromis niloticus]
2	State 1,3,7 -vs- State 1,3,4,5,6	ENSONIG00000012223	1	4.88837e-16	1.04365e-13	rarga	XP_035761570.1 taxid=32507 retinoic acid receptor gamma-A isoform X2 [Neolamprologus brichardi]
2	State 1,3,7 -vs- State 1,3,4,5,6	ENSONIG00000042513	1	2.67205e-13	4.67993e-11	nkain4	XP_025757336.1 taxid=8128 sodium/potassium-transporting ATPase subunit beta-1-interacting protein 4 isoform X1 [Oreochromis niloticus]
2	State 1,3,7 -vs- State 1,3,4,5,6	ENSONIG00000000372	1	2.3204e-09	2.48606e-07	Rgs17	XP_005465468.1 taxid=8128 regulator of G-protein signaling 17 isoform X4 [Oreochromis niloticus]
2	State 1,3,7 -vs- State 1,3,4,5,6	ENSONIG00000002081	1	1.54526e-12	2.61256e-10	Acot7	XP_005478346.1 taxid=8128 cytosolic acyl coenzyme A thioester hydrolase isoform X1 [Oreochromis niloticus]
2	State 1,3,7 -vs- State 1,3,4,5,6	ENSONIG00000034915	1	9.15807e-10	1.03823e-07	RND1	XP_004546277.1 taxid=106582 rho-related GTP-binding protein Rho6 [Maylandia zebra]
2	State 1,3,7 -vs- State 1,3,4,5,6	ENSONIG00000009133	1	3.63708e-20	1.05328e-17	krt8	XP_003449188.1 taxid=8128 keratin, type II cytoskeletal 8 [Oreochromis niloticus]
2	State 1,3,7 -vs- State 1,3,4,5,6	ENSONIG00000023685	1	3.10462e-12	5.04483e-10	ENSONIG00000023685	XP_019222559.1 taxid=8128 C-X-C motif chemokine 10 isoform X1 [Oreochromis niloticus]
2	State 1,3,7 -vs- State 1,3,4,5,6	ENSONIG00000000223	1	2.60093e-23	9.27739e-21	Slc7a11	QDK64625.1 taxid=304579 solute carrier family 7 member 11 transcript variant 2 [Oreochromis mossambicus x niloticus]
2	State 1,3,7 -vs- State 1,3,4,5,6	ENSONIG00000028024	1	6.49145e-12	9.99307e-10	ATP6V0E1	XP_003445891.1 taxid=8128 V-type proton ATPase subunit e 1 [Oreochromis niloticus]
2	State 1,3,7 -vs- State 1,3,4,5,6	ENSONIG00000032948	1	7.76111e-69	1.62146e-65	AHNAK	XP_039474828.1 taxid=47969 neuroblast differentiation-associated protein AHNAK isoform X3 [Oreochromis aureus]
2	State 1,3,7 -vs- State 1,3,4,5,6	ENSONIG00000001599	1	1.34285e-14	2.51775e-12	Abca1	XP_005467245.1 taxid=8128 ATP-binding cassette sub-family A member 1 isoform X1 [Oreochromis niloticus]
2	State 1,3,7 -vs- State 1,3,4,5,6	ENSONIG00000004372	1	1.42059e-09	1.5739e-07	FN1	XP_005450465.1 taxid=8128 fibronectin [Oreochromis niloticus]
2	State 1,3,7 -vs- State 1,3,4,5,6	ENSONIG00000032122	1	6.95701e-12	1.05982e-09	ACOD1	XP_003451624.1 taxid=8128 cis-aconitate decarboxylase [Oreochromis niloticus]
2	State 1,3,7 -vs- State 1,3,4,5,6	ENSONIG00000004627	1	1.44643e-12	2.45969e-10	gulp1	XP_025759357.1 taxid=8128 PTB domain-containing engulfment adapter protein 1 isoform X3 [Oreochromis niloticus]
2	State 1,3,7 -vs- State 1,3,4,5,6	ENSONIG00000017002	1	5.38136e-09	5.41133e-07	ENSONIG00000017002	XP_003454960.1 taxid=8128 interleukin-1 receptor type 2 [Oreochromis niloticus]
2	State 1,3,7 -vs- State 1,3,4,5,6	ENSONIG00000008907	1	9.31675e-11	1.2616e-08	DPP4	XP_019208067.1 taxid=8128 dipeptidyl peptidase 4 isoform X1 [Oreochromis niloticus]
2	State 1,3,7 -vs- State 1,3,4,5,6	ENSONIG00000004464	1	1.86664e-09	2.01466e-07	ADARB1	XP_005450489.1 taxid=8128 double-stranded RNA-specific editase 1 isoform X2 [Oreochromis niloticus]
2	State 1,3,7 -vs- State 1,3,4,5,6	ENSONIG00000040871	1	4.51181e-49	4.88762e-46	ENSONIG00000040871	-
2	State 1,3,7 -vs- State 1,3,4,5,6	ENSONIG00000017964	1	9.30233e-14	1.66923e-11	SERPINB1	XP_005466057.1 taxid=8128 leukocyte elastase inhibitor isoform X1 [Oreochromis niloticus]
2	State 1,3,7 -vs- State 1,3,4,5,6	ENSONIG00000041764	1	4.94796e-10	5.8356e-08	Klf6	XP_003450279.1 taxid=8128 Krueppel-like factor 6 [Oreochromis niloticus]
2	State 1,3,7 -vs- State 1,3,4,5,6	ENSONIG00000041494	1	6.78337e-72	1.98407e-68	ENSONIG00000041494	AJF21390.1 taxid=8128 CC chemokine [Oreochromis niloticus]
2	State 1,3,7 -vs- State 1,3,4,5,6	ENSONIG00000037274	1	1.63946e-28	8.41272e-26	CSTA	XP_019211978.1 taxid=8128 cystatin-B isoform X1 [Oreochromis niloticus]
2	State 1,3,7 -vs- State 1,3,4,5,6	ENSONIG00000014067	1	2.65815e-50	2.99031e-47	ENSONIG00000014067	XP_003443661.1 taxid=8128 thiosulfate:glutathione sulfurtransferase isoform X1 [Oreochromis niloticus]
2	State 1,3,7 -vs- State 1,3,4,5,6	ENSONIG00000006379	1	2.11714e-13	3.73037e-11	RDH12	XP_003439324.1 taxid=8128 retinol dehydrogenase 12 [Oreochromis niloticus]
2	State 1,3,7 -vs- State 1,3,4,5,6	ENSONIG00000005310	1	2.95314e-30	1.66108e-27	Timp2	XP_003450177.1 taxid=8128 metalloproteinase inhibitor 2 [Oreochromis niloticus]
2	State 1,3,7 -vs- State 1,3,4,5,6	ENSONIG00000033742	1	4.97227e-09	5.04978e-07	Arl6ip1	XP_003442619.1 taxid=8128 ADP-ribosylation factor-like protein 6-interacting protein 1 [Oreochromis niloticus]
2	State 1,3,7 -vs- State 1,3,4,5,6	ENSONIG00000002098	1	2.48248e-31	1.42373e-28	CG-1B	XP_003452850.1 taxid=8128 beta-galactoside-binding lectin isoform X1 [Oreochromis niloticus]
2	State 1,3,7 -vs- State 1,3,4,5,6	ENSONIG00000009253	1	2.88132e-32	1.68552e-29	ENSONIG00000009253	XP_003442467.1 taxid=8128 uncharacterized protein LOC100706535 [Oreochromis niloticus]
2	State 1,3,7 -vs- State 1,3,4,5,6	ENSONIG00000006597	1	3.28872e-12	5.28526e-10	FTH	XP_003446457.1 taxid=8128 ferritin, middle subunit [Oreochromis niloticus]
2	State 1,3,7 -vs- State 1,3,4,5,6	ENSONIG00000033998	1	1.4556e-22	5.00879e-20	FTH	XP_019213783.1 taxid=8128 ferritin, middle subunit-like [Oreochromis niloticus]
2	State 1,3,7 -vs- State 1,3,4,5,6	ENSONIG00000038406	1	1.70292e-10	2.18459e-08	RIN2	XP_005465085.1 taxid=8128 ras and Rab interactor 2 [Oreochromis niloticus]
2	State 1,3,7 -vs- State 1,3,4,5,6	ENSONIG00000036638	1	1.93793e-22	6.59099e-20	ifngr1l	NP_001347778.1 taxid=8128 interferon gamma receptor 1-like precursor [Oreochromis niloticus]
2	State 1,3,7 -vs- State 1,3,4,5,6	ENSONIG00000027925	1	3.6904e-18	9.22568e-16	Vsir	XP_005473923.1 taxid=8128 V-type immunoglobulin domain-containing suppressor of T-cell activation [Oreochromis niloticus]
2	State 1,3,7 -vs- State 1,3,4,5,6	ENSONIG00000004803	1	5.52627e-10	6.46551e-08	HEPHL1	XP_005472284.1 taxid=8128 hephaestin-like protein 1 isoform X1 [Oreochromis niloticus]
2	State 1,3,7 -vs- State 1,3,4,5,6	ENSONIG00000004777	1	1.93722e-26	8.71719e-24	STOM	XP_031609981.2 taxid=47969 stomatin (EPB72)-like 3b [Oreochromis aureus]
2	State 1,3,7 -vs- State 1,3,4,5,6	ENSONIG00000017788	1	2.3006e-25	9.75223e-23	csf1r2	XP_005461805.1 taxid=8128 macrophage colony-stimulating factor 1 receptor 2 [Oreochromis niloticus]
2	State 1,3,7 -vs- State 1,3,4,5,6	ENSONIG00000008127	1	5.06387e-10	5.94832e-08	QPCT	XP_003446267.2 taxid=8128 glutaminyl-peptide cyclotransferase [Oreochromis niloticus]
2	State 1,3,7 -vs- State 1,3,4,5,6	ENSONIG00000012417	1	9.47552e-21	2.91736e-18	tck1	XP_003447836.1 taxid=8128 creatine kinase B-type isoform X1 [Oreochromis niloticus]
2	State 1,3,7 -vs- State 1,3,4,5,6	ENSONIG00000034187	1	1.20145e-57	1.84954e-54	ENSONIG00000034187	XP_005476992.2 taxid=8128 CD209 antigen [Oreochromis niloticus]
2	State 1,3,7 -vs- State 1,3,4,5,6	ENSONIG00000034205	1	2.31942e-12	3.87661e-10	COLEC12	XP_039458993.1 taxid=47969 C-type lectin domain family 4 member M-like [Oreochromis aureus]
2	State 1,3,7 -vs- State 1,3,4,5,6	ENSONIG00000040533	1	5.15533e-15	1.00525e-12	CLEC4C	XP_019204163.1 taxid=8128 C-type lectin domain family 4 member M [Oreochromis niloticus]
2	State 1,3,7 -vs- State 1,3,4,5,6	ENSONIG00000038270	1	1.12063e-16	2.50208e-14	CtsL1	XP_019204431.1 taxid=8128 cathepsin L1 [Oreochromis niloticus]
2	State 1,3,7 -vs- State 1,3,4,5,6	ENSONIG00000005043	1	4.52229e-10	5.35516e-08	CtsL1	XP_003453255.2 taxid=8128 cathepsin L1-like isoform X1 [Oreochromis niloticus]
2	State 1,3,7 -vs- State 1,3,4,5,6	ENSONIG00000007977	1	1.84754e-33	1.12581e-30	Pmp22	XP_003453436.1 taxid=8128 peripheral myelin protein 22 [Oreochromis niloticus]
2	State 1,3,7 -vs- State 1,3,4,5,6	ENSONIG00000019120	1	4.30426e-17	1.01529e-14	Lect2	XP_003449454.1 taxid=8128 leukocyte cell-derived chemotaxin-2 [Oreochromis niloticus]
2	State 1,3,7 -vs- State 1,3,4,5,6	ENSONIG00000040074	1	1.54795e-11	2.26379e-09	ENSONIG00000040074	XP_005448252.1 taxid=8128 uncharacterized protein LOC100691426 isoform X1 [Oreochromis niloticus]
2	State 1,3,7 -vs- State 1,3,4,5,6	ENSONIG00000019076	1	1.3241e-14	2.49862e-12	Hcar2	XP_003449493.1 taxid=8128 hydroxycarboxylic acid receptor 2 [Oreochromis niloticus]
2	State 1,3,7 -vs- State 1,3,4,5,6	ENSONIG00000020025	1	8.32442e-09	8.11603e-07	ATP6V0C	XP_003438506.1 taxid=8128 V-type proton ATPase 16 kDa proteolipid subunit [Oreochromis niloticus]
2	State 1,3,7 -vs- State 1,3,4,5,6	ENSONIG00000019561	1	4.14895e-12	6.5596e-10	GAS7	XP_003438703.1 taxid=8128 growth arrest-specific protein 7 [Oreochromis niloticus]
2	State 1,3,7 -vs- State 1,3,4,5,6	ENSONIG00000042622	1	9.9638e-10	1.11659e-07	mt-cyb	YP_003355034.1 taxid=8128 cytochrome b [Oreochromis niloticus]
2	State 1,3,7 -vs- State 1,3,4,5,6	ENSONIG00000042623	2	1.96072e-11	2.83906e-09	ENSONIG00000042623	XP_025756579.1 taxid=8128 mucin-2-like [Oreochromis niloticus]
2	State 1,3,7 -vs- State 1,3,4,5,6	ENSONIG00000012900	2	4.70504e-13	8.19153e-11	txn	XP_003447575.1 taxid=8128 thioredoxin [Oreochromis niloticus]
2	State 1,3,7 -vs- State 1,3,4,5,6	ENSONIG00000000307	2	2.54031e-16	5.5449e-14	Adcy2	XP_005463965.1 taxid=8128 adenylate cyclase type 2 [Oreochromis niloticus]
2	State 1,3,7 -vs- State 1,3,4,5,6	ENSONIG00000035734	2	3.93551e-12	6.25596e-10	ENSONIG00000035734	-
2	State 1,3,7 -vs- State 1,3,4,5,6	ENSONIG00000024050	2	4.12028e-09	4.25845e-07	ENSONIG00000024050	-
2	State 1,3,7 -vs- State 1,3,4,5,6	ENSONIG00000015006	2	1.73087e-10	2.21075e-08	RGS3	XP_026029481.1 taxid=8154 regulator of G-protein signaling 3 isoform X1 [Astatotilapia calliptera]
2	State 1,3,7 -vs- State 1,3,4,5,6	ENSONIG00000012956	2	1.06695e-15	2.22909e-13	Niban2	XP_005470483.1 taxid=8128 niban-like protein 1 isoform X3 [Oreochromis niloticus]
2	State 1,3,7 -vs- State 1,3,4,5,6	ENSONIG00000008462	2	1.32758e-11	1.95127e-09	Cd82	XP_003443923.1 taxid=8128 CD82 antigen [Oreochromis niloticus]
2	State 1,3,7 -vs- State 1,3,4,5,6	ENSONIG00000012720	2	1.10611e-22	3.89791e-20	TCF4	XP_013123991.1 taxid=8128 transcription factor 4 isoform X7 [Oreochromis niloticus]
2	State 1,3,7 -vs- State 1,3,4,5,6	ENSONIG00000027948	2	1.74588e-151	2.55326e-147	ccl25b	WVX84554.1 taxid=8128 small inducible cytokine SCYA103 precursor [Oreochromis niloticus]
2	State 1,3,7 -vs- State 1,3,4,5,6	ENSONIG00000003148	2	1.73403e-20	5.17538e-18	actbb	XP_064820739.1 taxid=90313 actin, cytoplasmic 1-like isoform X1 [Oncorhynchus masou masou]
2	State 1,3,7 -vs- State 1,3,4,5,6	ENSONIG00000018807	2	8.63828e-35	5.87584e-32	KRT19	XP_005458585.1 taxid=8128 keratin, type I cytoskeletal 13 [Oreochromis niloticus]
2	State 1,3,7 -vs- State 1,3,4,5,6	ENSONIG00000003375	2	8.77475e-27	4.0102e-24	ENSONIG00000003375	XP_005447866.2 taxid=8128 interleukin-25 isoform X3 [Oreochromis niloticus]
2	State 1,3,7 -vs- State 1,3,4,5,6	ENSONIG00000001208	2	2.51657e-09	2.68639e-07	dlc	XP_005474940.1 taxid=8128 delta-like protein C isoform X1 [Oreochromis niloticus]
2	State 1,3,7 -vs- State 1,3,4,5,6	ENSONIG00000014767	2	1.0103e-10	1.35552e-08	Slc2a1	XP_031595710.1 taxid=47969 solute carrier family 2, facilitated glucose transporter member 1 [Oreochromis aureus]
2	State 1,3,7 -vs- State 1,3,4,5,6	ENSONIG00000020280	2	7.39771e-10	8.51873e-08	Sema3f	XP_003442779.1 taxid=8128 semaphorin-3F isoform X3 [Oreochromis niloticus]
2	State 1,3,7 -vs- State 1,3,4,5,6	ENSONIG00000015268	2	7.7725e-09	7.60327e-07	Jdp2	XP_004541911.1 taxid=106582 jun dimerization protein 2 [Maylandia zebra]
2	State 1,3,7 -vs- State 1,3,4,5,6	ENSONIG00000001606	2	1.60598e-17	3.8821e-15	BACH2	XP_003456080.2 taxid=8128 transcription regulator protein BACH2 isoform X1 [Oreochromis niloticus]
2	State 1,3,7 -vs- State 1,3,4,5,6	ENSONIG00000020608	2	2.91284e-10	3.59483e-08	FAM43A	XP_005459958.1 taxid=8128 protein FAM43A [Oreochromis niloticus]
2	State 1,3,7 -vs- State 1,3,4,5,6	ENSONIG00000034520	2	6.67836e-16	1.41547e-13	Zc3h12a	XP_019201149.1 taxid=8128 probable ribonuclease ZC3H12D [Oreochromis niloticus]
2	State 1,3,7 -vs- State 1,3,4,5,6	ENSONIG00000007306	2	5.13133e-11	7.21568e-09	GADD45B	XP_003452605.1 taxid=8128 growth arrest and DNA damage-inducible protein GADD45 beta [Oreochromis niloticus]
2	State 1,3,7 -vs- State 1,3,4,5,6	ENSONIG00000001512	2	2.56249e-28	1.27034e-25	ENSONIG00000001512	XP_003456481.1 taxid=8128 CD83 antigen [Oreochromis niloticus]
2	State 1,3,7 -vs- State 1,3,4,5,6	ENSONIG00000011435	2	2.4573e-15	4.99122e-13	CD79A	XP_003458832.1 taxid=8128 B-cell antigen receptor complex-associated protein alpha chain [Oreochromis niloticus]
2	State 1,3,7 -vs- State 1,3,4,5,6	ENSONIG00000013839	2	8.46331e-16	1.78089e-13	Tgfbr2	NP_001298255.1 taxid=8128 transforming growth factor beta receptor 2b precursor [Oreochromis niloticus]
2	State 1,3,7 -vs- State 1,3,4,5,6	ENSONIG00000006321	2	2.88203e-29	1.53267e-26	S100a1	XP_003450937.1 taxid=8128 protein S100-P [Oreochromis niloticus]
2	State 1,3,7 -vs- State 1,3,4,5,6	ENSONIG00000016332	2	4.05247e-09	4.21817e-07	MAN1C1	XP_003450602.2 taxid=8128 mannosyl-oligosaccharide 1,2-alpha-mannosidase IA isoform X2 [Oreochromis niloticus]
2	State 1,3,7 -vs- State 1,3,4,5,6	ENSONIG00000041377	2	2.14511e-10	2.66989e-08	K-BAS	XP_024654283.1 taxid=106582 immunoglobulin kappa light chain-like [Maylandia zebra]
2	State 1,3,7 -vs- State 1,3,4,5,6	ENSONIG00000042541	2	6.46017e-09	6.4052e-07	IGKV4-1	XP_024654216.1 taxid=106582 uncharacterized protein LOC112430222 [Maylandia zebra]
2	State 1,3,7 -vs- State 1,3,4,5,6	ENSONIG00000037561	2	1.66581e-37	1.21808e-34	K-BAS	XP_039461279.1 taxid=47969 immunoglobulin kappa light chain-like [Oreochromis aureus]
2	State 1,3,7 -vs- State 1,3,4,5,6	ENSONIG00000030493	2	1.61019e-12	2.70669e-10	K-BAS	XP_026012865.1 taxid=8154 uncharacterized protein LOC113015151 [Astatotilapia calliptera]
2	State 1,3,7 -vs- State 1,3,4,5,6	ENSONIG00000037104	2	1.07782e-55	1.43296e-52	K-BAS	XP_039461272.1 taxid=47969 immunoglobulin lambda-like polypeptide 5 [Oreochromis aureus]
2	State 1,3,7 -vs- State 1,3,4,5,6	ENSONIG00000022333	2	5.69864e-63	9.80469e-60	ENSONIG00000022333	-
2	State 1,3,7 -vs- State 1,3,4,5,6	ENSONIG00000030537	2	9.34026e-17	2.10149e-14	K-BAS	XP_026012952.1 taxid=8154 uncharacterized protein LOC113015214 [Astatotilapia calliptera]
2	State 1,3,7 -vs- State 1,3,4,5,6	ENSONIG00000039328	2	5.52176e-44	5.38353e-41	K-BAS	XP_024654283.1 taxid=106582 immunoglobulin kappa light chain-like [Maylandia zebra]
2	State 1,3,7 -vs- State 1,3,4,5,6	ENSONIG00000040468	2	6.8864e-10	7.96128e-08	IGKV4-1	TKS89184.1 taxid=240159 Immunoglobulin kappa variable 4-1 [Collichthys lucidus]
2	State 1,3,7 -vs- State 1,3,4,5,6	ENSONIG00000036183	2	6.43345e-13	1.10689e-10	K-BAS	XP_026012960.1 taxid=8154 immunoglobulin lambda-like polypeptide 1 [Astatotilapia calliptera]
2	State 1,3,7 -vs- State 1,3,4,5,6	ENSONIG00000034202	2	5.76116e-69	1.29622e-65	IGKV1-27	XP_039894579.1 taxid=43689 immunoglobulin kappa light chain-like [Simochromis diagramma]
2	State 1,3,7 -vs- State 1,3,4,5,6	ENSONIG00000038657	2	1.66637e-09	1.82545e-07	efna1	XP_019206487.1 taxid=8128 ephrin-A1 isoform X1 [Oreochromis niloticus]
2	State 1,3,7 -vs- State 1,3,4,5,6	ENSONIG00000008866	2	1.01417e-13	1.80875e-11	CCN1	XP_003452383.1 taxid=8128 protein CYR61 [Oreochromis niloticus]
2	State 1,3,7 -vs- State 1,3,4,5,6	ENSONIG00000009997	2	8.73504e-20	2.4805e-17	HMCN1	XP_003445167.2 taxid=8128 hemicentin-1 [Oreochromis niloticus]
2	State 1,3,7 -vs- State 1,3,4,5,6	ENSONIG00000008808	2	9.52295e-10	1.07543e-07	RAVER2	XP_013131273.1 taxid=8128 ribonucleoprotein PTB-binding 2 isoform X1 [Oreochromis niloticus]
2	State 1,3,7 -vs- State 1,3,4,5,6	ENSONIG00000009406	2	2.59184e-11	3.68003e-09	gata6-a	XP_005476517.1 taxid=8128 transcription factor GATA-6 [Oreochromis niloticus]
2	State 1,3,7 -vs- State 1,3,4,5,6	ENSONIG00000038451	2	5.0669e-19	1.33515e-16	CCN1	XP_003455094.1 taxid=8128 protein CYR61 [Oreochromis niloticus]
2	State 1,3,7 -vs- State 1,3,4,5,6	ENSONIG00000015086	2	1.20324e-22	4.1897e-20	Plk2	XP_005452157.1 taxid=8128 serine/threonine-protein kinase PLK2 isoform X2 [Oreochromis niloticus]
2	State 1,3,7 -vs- State 1,3,4,5,6	ENSONIG00000029988	2	2.02912e-10	2.5472e-08	ENSONIG00000029988	-
2	State 1,3,7 -vs- State 1,3,4,5,6	ENSONIG00000016552	2	1.30383e-10	1.71012e-08	Nfatc2	XP_013131711.1 taxid=8128 nuclear factor of activated T-cells, cytoplasmic 2 isoform X2 [Oreochromis niloticus]
2	State 1,3,7 -vs- State 1,3,4,5,6	ENSONIG00000016716	2	1.53332e-09	1.69238e-07	Tamalin	XP_003438950.1 taxid=8128 general receptor for phosphoinositides 1-associated scaffold protein isoform X1 [Oreochromis niloticus]
2	State 1,3,7 -vs- State 1,3,4,5,6	ENSONIG00000039222	2	5.18639e-14	9.42216e-12	egr1	XP_003455223.1 taxid=8128 early growth response protein 1 [Oreochromis niloticus]
2	State 1,3,7 -vs- State 1,3,4,5,6	ENSONIG00000017655	2	1.60205e-11	2.33126e-09	EBF1	XP_005468040.1 taxid=8128 transcription factor COE1 isoform X1 [Oreochromis niloticus]
2	State 1,3,7 -vs- State 1,3,4,5,6	ENSONIG00000035754	2	9.4462e-09	9.11854e-07	gatd3	XP_003445944.1 taxid=8128 ES1 protein homolog, mitochondrial [Oreochromis niloticus]
2	State 1,3,7 -vs- State 1,3,4,5,6	ENSONIG00000027190	2	7.77341e-17	1.77628e-14	hopx	XP_003443417.1 taxid=8128 homeodomain-only protein [Oreochromis niloticus]
2	State 1,3,7 -vs- State 1,3,4,5,6	ENSONIG00000017004	2	4.77762e-12	7.51294e-10	MAP4K4	XP_005475451.1 taxid=8128 mitogen-activated protein kinase kinase kinase kinase 4 isoform X1 [Oreochromis niloticus]
2	State 1,3,7 -vs- State 1,3,4,5,6	ENSONIG00000031261	2	8.31404e-57	1.21589e-53	Ccl20	XP_003439341.1 taxid=8128 C-C motif chemokine 20 [Oreochromis niloticus]
2	State 1,3,7 -vs- State 1,3,4,5,6	ENSONIG00000042337	2	1.07521e-13	1.90599e-11	ENSONIG00000042337	XP_025762366.1 taxid=8128 immunoglobulin mu heavy chain-like isoform X1 [Oreochromis niloticus]
2	State 1,3,7 -vs- State 1,3,4,5,6	ENSONIG00000010955	2	1.13383e-11	1.68342e-09	IGHG4	XP_063327699.2 taxid=158779 Ig mu chain C region secreted form [Pelmatolapia mariae]
2	State 1,3,7 -vs- State 1,3,4,5,6	ENSONIG00000002020	2	1.05116e-41	9.04273e-39	IGHG4	XP_025762363.1 taxid=8128 uncharacterized protein LOC100709195 isoform X4 [Oreochromis niloticus]
2	State 1,3,7 -vs- State 1,3,4,5,6	ENSONIG00000041748	2	4.56895e-21	1.43696e-18	IGLL5	XP_025762059.1 taxid=8128 immunoglobulin lambda-1 light chain-like isoform X2 [Oreochromis niloticus]
2	State 1,3,7 -vs- State 1,3,4,5,6	ENSONIG00000035377	2	1.11734e-10	1.48134e-08	PHYPADRAFT_61094	XP_005469248.1 taxid=8128 bryoporin [Oreochromis niloticus]
2	State 1,3,7 -vs- State 1,3,4,5,6	ENSONIG00000015710	2	3.2925e-15	6.59605e-13	prkcbb	XP_005459488.1 taxid=8128 protein kinase C beta type isoform X1 [Oreochromis niloticus]
2	State 1,3,7 -vs- State 1,3,4,5,6	ENSONIG00000015760	2	4.02214e-10	4.8413e-08	GRAP	XP_005459499.1 taxid=8128 GRB2-related adapter protein [Oreochromis niloticus]
2	State 1,3,7 -vs- State 1,3,4,5,6	ENSONIG00000014840	2	1.76441e-25	7.81928e-23	BLNK	XP_013121379.1 taxid=8128 B-cell linker protein isoform X1 [Oreochromis niloticus]
2	State 1,3,7 -vs- State 1,3,4,5,6	ENSONIG00000009590	2	1.93057e-34	1.22755e-31	ENSONIG00000009590	XP_013124586.1 taxid=8128 C-X-C motif chemokine 10 [Oreochromis niloticus]
2	State 1,3,7 -vs- State 1,3,4,5,6	ENSONIG00000036138	2	5.18759e-11	7.25989e-09	KCNK1	XP_003441049.1 taxid=8128 potassium channel subfamily K member 1 [Oreochromis niloticus]
2	State 1,3,7 -vs- State 1,3,4,5,6	ENSONIG00000034036	2	4.8983e-25	2.04672e-22	ENSONIG00000034036	-
2	State 1,3,7 -vs- State 1,3,4,5,6	ENSONIG00000004175	2	1.11288e-19	3.12986e-17	Tm4sf4	XP_003456848.1 taxid=8128 transmembrane 4 L6 family member 1 [Oreochromis niloticus]
2	State 1,3,7 -vs- State 1,3,4,5,6	ENSONIG00000038071	2	2.01967e-20	5.96701e-18	IGKC	XP_035766952.1 taxid=32507 immunoglobulin lambda-like polypeptide 1 [Neolamprologus brichardi]
2	State 1,3,7 -vs- State 1,3,4,5,6	ENSONIG00000019549	2	7.51611e-10	8.62113e-08	Fosl2	XP_039459356.1 taxid=47969 fos-related antigen 2 [Oreochromis aureus]
2	State 1,3,7 -vs- State 1,3,4,5,6	ENSONIG00000029006	2	8.00644e-86	3.34543e-82	CFD	XP_003447819.1 taxid=8128 complement factor D [Oreochromis niloticus]
2	State 1,3,7 -vs- State 1,3,4,5,6	ENSONIG00000007879	2	5.51765e-12	8.58434e-10	ENSONIG00000007879	XP_003453421.1 taxid=8128 B-cell antigen receptor complex-associated protein beta chain [Oreochromis niloticus]
2	State 1,3,7 -vs- State 1,3,4,5,6	ENSONIG00000040139	2	5.27497e-09	5.33867e-07	Svil	XP_003441910.3 taxid=8128 supervillin isoform X1 [Oreochromis niloticus]
2	State 1,3,7 -vs- State 1,3,4,5,6	ENSONIG00000019131	2	1.95803e-19	5.40288e-17	ch25h	XP_003449517.2 taxid=8128 cholesterol 25-hydroxylase-like protein [Oreochromis niloticus]
2	State 1,3,7 -vs- State 1,3,4,5,6	ENSONIG00000020073	2	5.90542e-11	8.18614e-09	ENSONIG00000020073	GAA6214192.1 taxid=270547 protein ADM2-like isoform X2 [Lates japonicus]
2	State 1,3,7 -vs- State 1,3,4,5,6	ENSONIG00000016348	2	1.54498e-15	3.18233e-13	CPN1	XP_003441899.1 taxid=8128 carboxypeptidase N catalytic chain [Oreochromis niloticus]
2	State 1,3,7 -vs- State 1,3,4,5,6	ENSONIG00000034917	2	1.0501e-53	1.27977e-50	K-BAS	XP_063321751.1 taxid=158779 immunoglobulin lambda-like polypeptide 5 [Pelmatolapia mariae]
2	State 1,3,7 -vs- State 1,3,4,5,6	ENSONIG00000041220	3	1.71401e-16	3.76941e-14	ENSONIG00000041220	-
2	State 1,3,7 -vs- State 1,3,4,5,6	ENSONIG00000011230	3	8.52155e-11	1.15929e-08	il1b	XP_005457944.1 taxid=8128 interleukin-1 beta [Oreochromis niloticus]
2	State 1,3,7 -vs- State 1,3,4,5,6	ENSONIG00000032318	3	4.74774e-09	4.83856e-07	CLEC4M	XP_019215223.1 taxid=8128 C-type lectin domain family 4 member M isoform X5 [Oreochromis niloticus]
2	State 1,3,7 -vs- State 1,3,4,5,6	ENSONIG00000039759	3	4.74988e-17	1.11143e-14	CD209	XP_039469946.1 taxid=47969 CD209 antigen-like protein E isoform X1 [Oreochromis aureus]
2	State 1,3,7 -vs- State 1,3,4,5,6	ENSONIG00000014591	3	8.23211e-19	2.11211e-16	NDST4	XP_003454281.2 taxid=8128 bifunctional heparan sulfate N-deacetylase/N-sulfotransferase 4 isoform X1 [Oreochromis niloticus]
2	State 1,3,7 -vs- State 1,3,4,5,6	ENSONIG00000033476	3	5.47897e-09	5.46944e-07	ENSONIG00000033476	-
2	State 1,3,7 -vs- State 1,3,4,5,6	ENSONIG00000013024	3	6.7365e-09	6.63421e-07	cd4-1	XP_005455547.1 taxid=8128 uncharacterized protein LOC100709183 isoform X2 [Oreochromis niloticus]
2	State 1,3,7 -vs- State 1,3,4,5,6	ENSONIG00000002025	3	8.69718e-18	2.11986e-15	ENSONIG00000002025	XP_039475054.1 taxid=47969 uncharacterized protein LOC120442524 [Oreochromis aureus]
2	State 1,3,7 -vs- State 1,3,4,5,6	ENSONIG00000002634	3	1.13792e-81	4.16037e-78	FABP3	XP_003444133.3 taxid=8128 fatty acid-binding protein, heart [Oreochromis niloticus]
2	State 1,3,7 -vs- State 1,3,4,5,6	ENSONIG00000039131	3	1.11927e-10	1.48134e-08	ENSONIG00000039131	-
2	State 1,3,7 -vs- State 1,3,4,5,6	ENSONIG00000037845	3	1.0201e-08	9.75062e-07	ENSONIG00000037845	XP_005473529.1 taxid=8128 lymphocyte antigen 6G-like [Oreochromis niloticus]
2	State 1,3,7 -vs- State 1,3,4,5,6	ENSONIG00000034485	3	6.23635e-13	1.07933e-10	H1-5	XP_003446112.1 taxid=8128 protamine-like protein [Oreochromis niloticus]
2	State 1,3,7 -vs- State 1,3,4,5,6	ENSONIG00000001189	3	4.20091e-10	5.03575e-08	STK17A	XP_003442087.2 taxid=8128 serine/threonine-protein kinase 17A [Oreochromis niloticus]
2	State 1,3,7 -vs- State 1,3,4,5,6	ENSONIG00000039159	3	4.34899e-10	5.19198e-08	hba1	XP_042074583.1 taxid=8153 hemoglobin embryonic subunit alpha isoform X1 [Haplochromis burtoni]
2	State 1,3,7 -vs- State 1,3,4,5,6	ENSONIG00000037711	3	4.19166e-09	4.30182e-07	hbaa	CAG5897949.1 taxid=238744 unnamed protein product, partial [Menidia menidia]
2	State 1,3,7 -vs- State 1,3,4,5,6	ENSONIG00000009676	3	6.88113e-12	1.05375e-09	Gsta4	XP_025753534.1 taxid=8128 glutathione S-transferase A2 [Oreochromis niloticus]
2	State 1,3,7 -vs- State 1,3,4,5,6	ENSONIG00000041928	3	1.17977e-100	6.9014e-97	IGKC	XP_035766952.1 taxid=32507 immunoglobulin lambda-like polypeptide 1 [Neolamprologus brichardi]
2	State 1,3,7 -vs- State 1,3,4,5,6	ENSONIG00000003593	3	8.61328e-10	9.80272e-08	ENSONIG00000003593	XP_005477177.1 taxid=8128 antimicrobial peptide NK-lysin [Oreochromis niloticus]
2	State 1,3,7 -vs- State 1,3,4,5,6	ENSONIG00000003558	4	2.9707e-09	3.14819e-07	EPX	XP_005451353.1 taxid=8128 eosinophil peroxidase [Oreochromis niloticus]
2	State 1,3,7 -vs- State 1,3,4,5,6	ENSONIG00000018246	4	5.16684e-40	3.97697e-37	GPI	XP_003458332.2 taxid=8128 LOW QUALITY PROTEIN: glucose-6-phosphate isomerase [Oreochromis niloticus]
2	State 1,3,7 -vs- State 1,3,4,5,6	ENSONIG00000015389	4	3.64354e-09	3.80606e-07	VAMP727	XP_013132988.1 taxid=8128 vesicle-associated membrane protein 8 isoform X1 [Oreochromis niloticus]
2	State 1,3,7 -vs- State 1,3,4,5,6	ENSONIG00000005800	4	6.60388e-09	6.52557e-07	Taldo1	XP_003450837.1 taxid=8128 transaldolase [Oreochromis niloticus]
2	State 1,3,7 -vs- State 1,3,4,5,6	ENSONIG00000031899	4	1.00801e-23	3.93109e-21	GPX1	XP_005469602.2 taxid=8128 glutathione peroxidase 1 [Oreochromis niloticus]
2	State 1,3,7 -vs- State 1,3,4,5,6	ENSONIG00000042103	4	7.38817e-12	1.11967e-09	ENSONIG00000042103	-
2	State 1,3,7 -vs- State 1,3,4,5,6	ENSONIG00000037136	4	4.27156e-24	1.73526e-21	gapdh-2	NP_001266481.1 taxid=8128 glyceraldehyde-3-phosphate dehydrogenase 2 [Oreochromis niloticus]
2	State 1,3,7 -vs- State 1,3,4,5,6	ENSONIG00000012975	4	2.63356e-14	4.87525e-12	tpi1b	XP_003450634.1 taxid=8128 triosephosphate isomerase B [Oreochromis niloticus]
2	State 1,3,7 -vs- State 1,3,4,5,6	ENSONIG00000039096	4	4.1515e-63	7.5892e-60	Gzmk	NP_001266606.1 taxid=8128 uncharacterized protein LOC100695218 precursor [Oreochromis niloticus]
2	State 1,3,7 -vs- State 1,3,4,5,6	ENSONIG00000007586	4	3.10023e-12	5.04483e-10	LTA4H	XP_019202281.1 taxid=8128 leukotriene A-4 hydrolase [Oreochromis niloticus]
2	State 1,3,7 -vs- State 1,3,4,5,6	ENSONIG00000014481	4	6.09078e-15	1.16437e-12	AP3S1	XP_003451109.1 taxid=8128 AP-3 complex subunit sigma-1 isoform X1 [Oreochromis niloticus]
2	State 1,3,7 -vs- State 1,3,4,5,6	ENSONIG00000039479	4	6.14858e-10	7.14429e-08	star	XP_003445653.1 taxid=8128 steroidogenic acute regulatory protein, mitochondrial [Oreochromis niloticus]
2	State 1,3,7 -vs- State 1,3,4,5,6	ENSONIG00000002418	4	7.72055e-28	3.64223e-25	ENO1	XP_003444858.1 taxid=8128 enolase isoform X1 [Oreochromis niloticus]
2	State 1,3,7 -vs- State 1,3,4,5,6	ENSONIG00000012373	4	6.15529e-10	7.14429e-08	Tktl2	XP_003448256.1 taxid=8128 transketolase [Oreochromis niloticus]
2	State 1,3,7 -vs- State 1,3,4,5,6	ENSONIG00000006350	4	9.78037e-12	1.47457e-09	IMPA1	XP_003439317.1 taxid=8128 inositol monophosphatase 1 isoform X1 [Oreochromis niloticus]
2	State 1,3,7 -vs- State 1,3,4,5,6	ENSONIG00000039616	4	5.6861e-97	2.77188e-93	nccrp1	AWD77140.1 taxid=8128 nonspecific cytotoxic cell receptor protein-1 [Oreochromis niloticus]
2	State 1,3,7 -vs- State 1,3,4,5,6	ENSONIG00000017337	4	1.46055e-10	1.89025e-08	Pgk1	XP_003451499.1 taxid=8128 phosphoglycerate kinase 1 [Oreochromis niloticus]
2	State 1,3,7 -vs- State 1,3,4,5,6	ENSONIG00000000534	4	3.37963e-10	4.11878e-08	PYGL	XP_003442910.1 taxid=8128 glycogen phosphorylase, liver form [Oreochromis niloticus]
2	State 1,3,7 -vs- State 1,3,4,5,6	ENSONIG00000000444	5	1.62336e-09	1.78503e-07	NLRC3	XP_063325230.1 taxid=158779 protein NLRC3-like isoform X3 [Pelmatolapia mariae]
2	State 1,3,7 -vs- State 1,3,4,5,6	ENSONIG00000001790	5	4.39794e-19	1.18014e-16	CORO1B	XP_003459187.1 taxid=8128 coronin-1B [Oreochromis niloticus]
2	State 1,3,7 -vs- State 1,3,4,5,6	ENSONIG00000018980	5	2.18457e-28	1.10167e-25	ponzr1	XP_013122042.1 taxid=8128 placenta-specific gene 8 protein isoform X1 [Oreochromis niloticus]
2	State 1,3,7 -vs- State 1,3,4,5,6	ENSONIG00000029041	5	4.95238e-21	1.54098e-18	ENSONIG00000029041	XP_019209906.1 taxid=8128 barrier-to-autointegration factor-like protein [Oreochromis niloticus]
2	State 1,3,7 -vs- State 1,3,4,5,6	ENSONIG00000019933	5	1.45282e-10	1.8886e-08	HLA-DPB1	XP_005464763.1 taxid=8128 H-2 class II histocompatibility antigen, A-U alpha chain [Oreochromis niloticus]
2	State 1,3,7 -vs- State 1,3,4,5,6	ENSONIG00000042556	5	4.82467e-22	1.62203e-19	HLA-DPB1	XP_003459305.2 taxid=8128 H-2 class II histocompatibility antigen, A-U alpha chain [Oreochromis niloticus]
2	State 1,3,7 -vs- State 1,3,4,5,6	ENSONIG00000032436	5	5.39172e-43	4.9282e-40	CCND2	XP_003447100.1 taxid=8128 G1/S-specific cyclin-D2 isoform X1 [Oreochromis niloticus]
2	State 1,3,7 -vs- State 1,3,4,5,6	ENSONIG00000018171	5	7.58805e-54	9.64969e-51	ENSONIG00000018171	XP_005461413.1 taxid=8128 ladderlectin [Oreochromis niloticus]
2	State 1,3,7 -vs- State 1,3,4,5,6	ENSONIG00000008979	5	8.5079e-09	8.26736e-07	KCNQ5	XP_039889421.1 taxid=43689 potassium voltage-gated channel subfamily KQT member 5 isoform X1 [Simochromis diagramma]
2	State 1,3,7 -vs- State 1,3,4,5,6	ENSONIG00000021409	5	1.80166e-09	1.95174e-07	CXCR5	XP_003450255.2 taxid=8128 C-X-C chemokine receptor type 5 isoform X1 [Oreochromis niloticus]
2	State 1,3,7 -vs- State 1,3,4,5,6	ENSONIG00000007759	5	1.9964e-10	2.51693e-08	HIF1A	XP_005461198.1 taxid=8128 hypoxia-inducible factor 1-alpha [Oreochromis niloticus]
2	State 1,3,7 -vs- State 1,3,4,5,6	ENSONIG00000013292	5	5.38376e-09	5.41133e-07	FOXO3	XP_005454675.1 taxid=8128 forkhead box protein O3 [Oreochromis niloticus]
2	State 1,3,7 -vs- State 1,3,4,5,6	ENSONIG00000010564	5	6.04889e-28	2.9004e-25	ENSONIG00000010564	XP_005463490.1 taxid=8128 urokinase plasminogen activator surface receptor-like [Oreochromis niloticus]
2	State 1,3,7 -vs- State 1,3,4,5,6	ENSONIG00000043069	5	2.23773e-11	3.2084e-09	ENSONIG00000043069	-
2	State 1,3,7 -vs- State 1,3,4,5,6	ENSONIG00000041755	5	1.35224e-15	2.80509e-13	S100A16	XP_003450931.1 taxid=8128 protein S100-A16 [Oreochromis niloticus]
2	State 1,3,7 -vs- State 1,3,4,5,6	ENSONIG00000032725	5	6.04165e-09	6.01062e-07	marcksl1b	XP_031590287.1 taxid=47969 MARCKS-related protein 1-B [Oreochromis aureus]
2	State 1,3,7 -vs- State 1,3,4,5,6	ENSONIG00000034979	5	1.92878e-34	1.22755e-31	IGKV1-27	XP_024654283.1 taxid=106582 immunoglobulin kappa light chain-like [Maylandia zebra]
2	State 1,3,7 -vs- State 1,3,4,5,6	ENSONIG00000006398	5	3.13593e-09	3.29938e-07	IRF4	XP_003457335.1 taxid=8128 interferon regulatory factor 4 [Oreochromis niloticus]
2	State 1,3,7 -vs- State 1,3,4,5,6	ENSONIG00000042186	5	1.14061e-11	1.68494e-09	TRAV9-1	XP_025756020.1 taxid=8128 uncharacterized protein LOC102081292 isoform X1 [Oreochromis niloticus]
2	State 1,3,7 -vs- State 1,3,4,5,6	ENSONIG00000027282	5	1.18351e-23	4.55345e-21	FASTK	XP_039458269.1 taxid=47969 fas-activated serine/threonine kinase isoform X1 [Oreochromis aureus]
2	State 1,3,7 -vs- State 1,3,4,5,6	ENSONIG00000018614	5	4.89387e-11	6.91502e-09	uck2b	XP_003453410.1 taxid=8128 uridine-cytidine kinase 2-B [Oreochromis niloticus]
2	State 1,3,7 -vs- State 1,3,4,5,6	ENSONIG00000041589	5	3.14513e-12	5.08242e-10	Gimap8	XP_019220943.1 taxid=8128 GTPase IMAP family member 8 isoform X1 [Oreochromis niloticus]
2	State 1,3,7 -vs- State 1,3,4,5,6	ENSONIG00000035621	5	9.87093e-15	1.87477e-12	Dusp2	XP_003451148.1 taxid=8128 dual specificity protein phosphatase 2 [Oreochromis niloticus]
2	State 1,3,7 -vs- State 1,3,4,5,6	ENSONIG00000032779	5	2.91774e-09	3.10331e-07	ENSONIG00000032779	XP_019220752.1 taxid=8128 uncharacterized protein LOC109194303 [Oreochromis niloticus]
2	State 1,3,7 -vs- State 1,3,4,5,6	ENSONIG00000014063	5	1.57391e-10	2.02798e-08	CCL19	XP_003444517.1 taxid=8128 C-C motif chemokine 19 [Oreochromis niloticus]
2	State 1,3,7 -vs- State 1,3,4,5,6	ENSONIG00000016717	5	6.50611e-17	1.4984e-14	nr4a1	XP_003438951.1 taxid=8128 probable nuclear hormone receptor HR38 [Oreochromis niloticus]
2	State 1,3,7 -vs- State 1,3,4,5,6	ENSONIG00000040260	5	9.90014e-10	1.11373e-07	ENSONIG00000040260	XP_063340400.1 taxid=158779 zinc finger protein 184-like [Pelmatolapia mariae]
2	State 1,3,7 -vs- State 1,3,4,5,6	ENSONIG00000043109	5	9.67453e-09	9.30823e-07	ENSONIG00000043109	XP_003459912.1 taxid=8128 eotaxin [Oreochromis niloticus]
2	State 1,3,7 -vs- State 1,3,4,5,6	ENSONIG00000034649	5	4.73358e-18	1.17333e-15	ENSONIG00000034649	XP_006809670.1 taxid=32507 C-C motif chemokine 2-like [Neolamprologus brichardi]
2	State 1,3,7 -vs- State 1,3,4,5,6	ENSONIG00000035343	5	4.42583e-69	1.07876e-65	IGHV3-30-3	AHY86391.1 taxid=8128 immunoglobulin mu heavy chain secretory form [Oreochromis niloticus]
2	State 1,3,7 -vs- State 1,3,4,5,6	ENSONIG00000010953	5	5.14262e-14	9.40104e-12	IGHG4	AHY86392.1 taxid=8128 immunoglobulin delta heavy chain membrane-bound form [Oreochromis niloticus]
2	State 1,3,7 -vs- State 1,3,4,5,6	ENSONIG00000008347	5	8.96212e-09	8.6799e-07	CD81	XP_005468506.1 taxid=8128 CD9 antigen isoform X1 [Oreochromis niloticus]
2	State 1,3,7 -vs- State 1,3,4,5,6	ENSONIG00000030109	5	2.2162e-25	9.67487e-23	IGLL1	XP_025762085.1 taxid=8128 immunoglobulin lambda-1 light chain isoform X3 [Oreochromis niloticus]
2	State 1,3,7 -vs- State 1,3,4,5,6	ENSONIG00000041299	5	3.25237e-71	8.64805e-68	IGLL1	XP_039467476.1 taxid=47969 immunoglobulin lambda-1 light chain-like isoform X2 [Oreochromis aureus]
2	State 1,3,7 -vs- State 1,3,4,5,6	ENSONIG00000000951	5	3.34197e-09	3.50356e-07	EPCAM	XP_003438357.1 taxid=8128 uncharacterized protein LOC100706178 isoform X2 [Oreochromis niloticus]
2	State 1,3,7 -vs- State 1,3,4,5,6	ENSONIG00000017533	5	1.70179e-15	3.48081e-13	vmp1	XP_005463066.1 taxid=8128 vacuole membrane protein 1 isoform X1 [Oreochromis niloticus]
2	State 1,3,7 -vs- State 1,3,4,5,6	ENSONIG00000005348	5	4.70282e-16	1.01142e-13	SIPA1L2	XP_005472126.1 taxid=8128 signal-induced proliferation-associated protein 1 [Oreochromis niloticus]
2	State 1,3,7 -vs- State 1,3,4,5,6	ENSONIG00000017241	5	4.45823e-10	5.30077e-08	RAPGEF6	XP_039474206.1 taxid=47969 rap guanine nucleotide exchange factor 6 isoform X2 [Oreochromis aureus]
2	State 1,3,7 -vs- State 1,3,4,5,6	ENSONIG00000017259	5	5.55594e-27	2.57946e-24	TCF7L2	XP_005456187.1 taxid=8128 transcription factor 7 isoform X2 [Oreochromis niloticus]
2	State 1,3,7 -vs- State 1,3,4,5,6	ENSONIG00000017275	5	1.26209e-10	1.66283e-08	Jade2	XP_039473853.1 taxid=47969 protein Jade-1 isoform X2 [Oreochromis aureus]
2	State 1,3,7 -vs- State 1,3,4,5,6	ENSONIG00000028726	5	5.01586e-12	7.8454e-10	foxo1a	XP_013127757.1 taxid=8128 forkhead box protein O1-A [Oreochromis niloticus]
2	State 1,3,7 -vs- State 1,3,4,5,6	ENSONIG00000015852	5	1.94521e-21	6.25225e-19	Nlrp3	XP_019218008.1 taxid=8128 NACHT, LRR and PYD domains-containing protein 3 [Oreochromis niloticus]
2	State 1,3,7 -vs- State 1,3,4,5,6	ENSONIG00000018204	5	2.9976e-09	3.16523e-07	Tax1bp1	XP_005453806.1 taxid=8128 calcium-binding and coiled-coil domain-containing protein 2 [Oreochromis niloticus]
2	State 1,3,7 -vs- State 1,3,4,5,6	ENSONIG00000003377	5	2.10811e-11	3.03744e-09	Rnh1	XP_039464924.1 taxid=47969 NACHT, LRR and PYD domains-containing protein 12-like isoform X1 [Oreochromis aureus]
2	State 1,3,7 -vs- State 1,3,4,5,6	ENSONIG00000031384	5	2.27046e-11	3.23945e-09	ENSONIG00000031384	-
